# Supplementary material for: Evaluation of a Binary Classification Approach to Detect Herbage Scarcity Based on Behavioral Responses of Grazing Dairy Cows
Source: Sensors (Basel). 2022 Jan 26;22(3):968. doi: 10.3390/s22030968 (PMC8839365; doi:10.3390/s22030968)
Supplement: Supplementary file 1 [file sensors-22-00968-s001.zip]

Archive with 1 entries (1 files):
- sensors-1526840-supplementary.txt
