# Supplementary material for: Evaluation of a Binary Classification Approach to Detect Herbage Scarcity Based on Behavioral Responses of Grazing Dairy Cows
Source: Sensors (Basel). 2022 Jan 26;22(3):968. doi: 10.3390/s22030968 (PMC8839365; doi:10.3390/s22030968)
Supplement: Supplementary file 1 [file sensors-22-00968-s001.zip › sensors-1526840-supplementary.txt]

LAYDOWN	GRAZINGSTART	RUMINATECHEW	RUMIBOUTTIME	RUMIBOUTLENGTH	HACTIVITY	RUMICHEWBOLUS	BITEFREQ	BCS_SUBGRP	GEST_SUBGRP	MY_SUBGRP	CowDayID	PaddockCowID	GROUP	CSH_PRE	CSH_POST	LACTNO	DIM	DIG	ESTRUS	MY_2	MY_2_NextD_summer	MY_REF2	RUMFILL	RUMFILL_REFabs2	REF_COMB
10	0	37412	546.3	49.67	121.29	64.95	38.56	1	0	2	13_43589	Waldegg2.1_13	S	94	82	1	137	0	0	26.1	26.4	0	NA	0	0		Glossary:
11	0	27407	433.2	39.38	109.09	51.81	38.11	3	0	1	42_43589	Waldegg2.1_42	S	94	82	5	145	0	0	32	29.6	0	NA	0	0		LAYDOWN		Lying bouts (n d-1)
8	8	24215	375.5	34.14	91.1	60.24	59.17	1	0	1	44_43589	Waldegg2.1_44	S	94	82	3	182	0	0	28.3	29.3	0	NA	0	0		GRAZINGSTART		Eating bouts (n d-1)
11	9	26757	432.7	39.33	99.74	60.4	45.73	2	0	1	75_43589	Waldegg2.1_75	S	94	82	4	113	0	0	33.6	27.8	0	NA	0	0		RUMINATECHEW		Daily rumination chews (n d-1)
5	10	30426	502.7	45.7	70.63	59.19	29.89	1	1	2	76_43589	Waldegg2.1_76	S	94	82	4	238	112	0	25.2	24.6	0	NA	0	0		RUMIBOUTTIME		Daily rumination time calculated as the sum of rumination bout minutes (min d-1)
8	5	35405	544.7	49.52	87.97	67.05	43.97	2	0	1	77_43589	Waldegg2.1_77	S	94	82	3	169	1	0	27.4	27	0	NA	0	0		RUMIBOUTLENGTH		Rumination time (min bout-1)
7	5	32172	602.2	54.74	72.67	46.56	39.39	3	0	1	81_43589	Waldegg2.1_81	S	94	82	3	151	0	0	36	36.3	0	NA	0	0		HACTIVITY		Index for head movement activity calculated from acceleration in x, y, and z direction (units h-1)
11	11	29280	441.7	33.97	79.09	59.76	39.47	3	0	1	82_43589	Waldegg2.1_82	S	94	82	2	206	0	0	32.8	31.9	0	NA	0	0		RUMICHEWBOLUS		Rumination chews (n bolus-1)
5	10	27805	449.7	34.59	97.27	52.86	46.25	2	1	2	9_43590	Waldegg2.2_9	N	117	81	2	140	38	0	23.7	18.7	0	3.5	0	0		BITEFREQ		Prehension bites with head down during eating (n min-1; i.e., bite frequency)
6	12	34569	476.3	31.76	118.25	67.12	65.9	3	0	2	11_43590	Waldegg2.2_11	N	117	81	1	113	0	0	25	22	0	3.5	0	0		BCS_SUBGRP		Cows divided in different subgroups of BCS levels (according to manuscript)
8	11	35665	514.7	39.59	114.91	71.05	51.91	3	0	1	17_43590	Waldegg2.2_17	N	117	81	3	76	0	0	39.8	40.4	0	3.5	0	0		GEST_SUBGRP		Cows divided in cows in gestation and not in gestation (according to manuscript)
7	9	30685	498.8	38.37	97.19	65.29	43.33	1	1	1	32_43590	Waldegg2.2_32	N	117	81	3	120	20	0	30.6	30.1	0	3.5	0	0		MY_SUBGRP		Cows divided in different subgroups of milk yield levels (according to manuscript)
11	7	29318	471	36.23	112.47	57.94	58.01	2	1	1	56_43590	Waldegg2.2_56	N	117	81	2	133	56	0	35.5	35	0	4.5	0	0		CowDayID		Identification of cow and date
8	10	26801	462.7	33.05	95.96	57.02	49.66	2	0	1	78_43590	Waldegg2.2_78	N	117	81	4	157	0	0	33.6	33.9	0	4	0	0		PaddockCowID		Identification of paddock number and cow
10	12	39210	527.2	40.55	106.27	66.57	55.5	3	1	2	80_43590	Waldegg2.2_80	N	117	81	1	180	57	3	26.3	26.1	0	4.5	0	0		GROUP		cow group 1 or 2
4	12	31082	483.7	40.31	113.57	64.75	47.56	1	0	2	83_43590	Waldegg2.2_83	N	117	81	1	420	0	3	21.7	20.8	0	3.5	0	0		CSH_PRE		pre-grazing compressed sward height (mm)
5	9	42466	593.3	49.44	100.19	69.96	44.82	3	0	1	84_43590	Waldegg2.2_84	N	117	81	2	78	0	0	36.4	38.1	0	3	0	0		CSH_POST		post-grazing compressed sward height (mm)
8	11	33019	496	29.18	111.7	58.54	64.16	2	0	2	85_43590	Waldegg2.2_85	N	117	81	1	87	0	0	23.7	22.9	0	3.5	0	0		LACTNO		lactation number
8	1	30155	445.2	37.1	121.41	69.32	50.41	1	0	2	13_43590	Waldegg2.1_13	S	82	86	1	138	0	0	26.4	26.9	0	4.5	0	0		DIM		days in milk
7	7	41787	544	36.27	106.69	70.23	74.04	2	0	1	30_43590	Waldegg2.1_30	S	82	86	1	84	0	0	30.8	33	0	4	0	0		DIG		days in gestation
7	0	22438	371.7	30.97	117.46	47.44	48.16	3	0	1	42_43590	Waldegg2.1_42	S	82	86	5	146	0	0	29.6	32.7	0	3.5	0	0		ESTRUS		signs of estrus (yes, no)
8	6	22176	339.3	30.85	103.88	59.14	68.15	1	0	1	44_43590	Waldegg2.1_44	S	82	86	3	183	0	0	29.3	28.2	0	3.5	0	0		MY_2		milk yield (kg d-1)
11	6	21334	356.7	32.42	103.36	56.14	62.02	2	0	1	75_43590	Waldegg2.1_75	S	82	86	4	114	0	0	27.8	31.2	0	3.5	0	0		MY_2_NextD_summer		next day's milk yield (kg d-1)
8	7	28351	488.5	37.58	66.61	60.71	35.23	1	1	2	76_43590	Waldegg2.1_76	S	82	86	4	239	113	0	24.6	25.4	0	3	0	0		MY_REF2		reference classification based on milk yield
9	6	26491	416	41.6	98.57	63.22	47.93	2	0	1	77_43590	Waldegg2.1_77	S	82	86	3	170	2	0	27	27.9	0	3.5	0	0		RUMFILL		rumen fill score
9	7	24080	359.5	32.68	139.77	65.61	68.54	1	0	3	79_43590	Waldegg2.1_79	S	82	86	1	157	0	0	18.5	19.5	0	3	0	0		RUMFILL_REFabs2		reference classification based on rumen fill score
9	5	21081	407.8	33.99	66.8	42.67	48.13	3	0	1	81_43590	Waldegg2.1_81	S	82	86	3	152	0	0	36.3	36.9	0	3	0	0		REF_COMB		both reference classifications combined
8	5	24427	373.7	31.14	90.33	55.52	53.77	3	0	1	82_43590	Waldegg2.1_82	S	82	86	2	207	0	0	31.9	32.2	0	3.5	0	0
2	11	21372	358.2	25.58	102.36	52.38	43.92	2	1	2	9_43591	Waldegg2.2_9	N	81	64	2	141	39	0	18.7	24	0	3.5	0	0
7	7	26096	368.5	33.5	129.3	65.73	65.32	3	0	2	11_43591	Waldegg2.2_11	N	81	64	1	114	0	0	22	20.7	0	4.5	0	0
9	13	33394	488.5	40.71	105.96	74.21	47.42	3	0	1	17_43591	Waldegg2.2_17	N	81	64	3	77	0	0	40.4	39.2	0	3.5	0	0
7	11	26361	431.3	30.81	98.58	65.57	45.75	1	1	1	32_43591	Waldegg2.2_32	N	81	64	3	121	21	0	30.1	29.8	0	3	0	0
10	9	24415	408.3	29.17	114.99	55.49	54.67	2	1	1	56_43591	Waldegg2.2_56	N	81	64	2	134	57	0	35	32.8	0	3	0	0
7	9	21124	368.2	33.47	109.47	56.63	52.12	2	0	1	78_43591	Waldegg2.2_78	N	81	64	4	158	0	0	33.9	32.7	0	4	0	0
8	12	25606	369	28.38	108.73	57.93	59.37	3	1	2	80_43591	Waldegg2.2_80	N	81	64	1	181	58	3	26.1	25.4	0	3.5	0	0
5	7	25184	397.8	36.17	115.02	62.49	48.92	1	0	2	83_43591	Waldegg2.2_83	N	81	64	1	421	0	3	20.8	21.6	0	4	0	0
8	12	26342	398.3	30.64	117.55	59.06	59.09	2	0	2	85_43591	Waldegg2.2_85	N	81	64	1	88	0	0	22.9	21.4	0	3.5	0	0
9	0	28417	430.5	39.14	132.24	62.18	56.76	1	0	2	13_43591	Waldegg2.1_13	S	86	73	1	139	0	0	26.9	23.3	0	4	0	0
9	7	31945	425	30.36	118.09	63.89	69.6	2	0	1	30_43591	Waldegg2.1_30	S	86	73	1	85	0	0	33	30.8	0	3	0	0
11	3	27319	432.2	39.29	118.9	51.74	42.89	3	0	1	42_43591	Waldegg2.1_42	S	86	73	5	147	0	0	32.7	29.7	0	3.5	0	0
8	8	20393	320.8	29.17	114.75	60.51	62.14	1	0	1	44_43591	Waldegg2.1_44	S	86	73	3	184	0	0	28.2	29	0	3	0	0
7	8	21462	359.7	39.96	109.75	56.04	53.92	2	0	1	75_43591	Waldegg2.1_75	S	86	73	4	115	0	0	31.2	26.9	0	3	0	0
6	5	26646	457	45.7	83.93	62.4	38.08	1	1	2	76_43591	Waldegg2.1_76	S	86	73	4	240	114	0	25.4	23.1	0	3	0	0
7	7	24111	392.8	39.28	103.22	60.58	43.59	2	0	1	77_43591	Waldegg2.1_77	S	86	73	3	171	3	0	27.9	25.7	0	3.5	0	0
9	4	24555	357.7	32.52	144.24	69.17	70.11	1	0	3	79_43591	Waldegg2.1_79	S	86	73	1	158	0	0	19.5	19.1	0	3	0	0
8	6	19538	374.5	34.05	86.03	43.13	46.53	3	0	1	81_43591	Waldegg2.1_81	S	86	73	3	153	0	0	36.9	33.7	0	2.5	0	0
8	6	20831	331	27.58	91.1	54.96	50.75	3	0	1	82_43591	Waldegg2.1_82	S	86	73	2	208	0	0	32.2	31.2	0	3.5	0	0
3	9	16722	281.7	23.47	127.38	50.67	54.88	2	1	2	9_43592	Waldegg2.2_9	N	64	52	2	142	40	0	24	18.1	0	3	0	0
7	7	22894	325	29.55	150.76	62.21	66.97	3	0	2	11_43592	Waldegg2.2_11	N	64	52	1	115	0	0	20.7	21.4	0	3.5	0	0
8	13	28164	425.3	35.44	120.07	70.94	43.6	3	0	1	17_43592	Waldegg2.2_17	N	64	52	3	78	0	0	39.2	39.8	0	3	0	0
6	10	20724	350.2	31.83	135.23	63.77	48.95	1	1	1	32_43592	Waldegg2.2_32	N	64	52	3	122	22	0	29.8	29.5	0	3	0	0
11	7	22743	383	31.92	132.37	54.54	58.8	2	1	1	56_43592	Waldegg2.2_56	N	64	52	2	135	58	0	32.8	32.3	0	3	0	0
7	9	19617	353	29.42	130.01	55.1	55.48	2	0	1	78_43592	Waldegg2.2_78	N	64	52	4	159	0	0	32.7	31.9	0	3.5	0	0
12	10	23550	345.8	31.44	126.95	59.47	60.54	3	1	2	80_43592	Waldegg2.2_80	N	64	52	1	182	59	3	25.4	25.7	0	3.5	0	0
6	8	23597	367.8	36.78	116.03	61.93	49.51	1	0	2	83_43592	Waldegg2.2_83	N	64	52	1	422	0	3	21.6	22.9	0	3.5	0	0
9	10	21334	328	29.82	133.52	56.74	64.46	2	0	2	85_43592	Waldegg2.2_85	N	64	52	1	89	0	0	21.4	21.3	0	3.5	0	0
7	0	25850	393.2	39.32	146.78	62.44	50.83	1	0	2	13_43592	Waldegg2.1_13	S	73	62	1	140	0	0	23.3	27.1	0	4	0	0
9	9	28811	382	31.83	117.57	65.18	72.82	2	0	1	30_43592	Waldegg2.1_30	S	73	62	1	86	0	0	30.8	31.4	0	3.5	0	0
8	2	25582	412.2	45.8	141.07	51.68	42.22	3	0	1	42_43592	Waldegg2.1_42	S	73	62	5	148	0	0	29.7	25.4	0	3.5	0	0
8	6	19432	308.2	30.82	125.77	58.35	65.9	1	0	1	44_43592	Waldegg2.1_44	S	73	62	3	185	0	0	29	25.6	0	3	0	0
6	6	24336	427.7	53.46	93.25	64.38	36.77	1	1	2	76_43592	Waldegg2.1_76	S	73	62	4	241	115	0	23.1	22.3	0	3.5	0	0
8	6	21607	350	35	107.62	65.48	46.08	2	0	1	77_43592	Waldegg2.1_77	S	73	62	3	172	4	0	25.7	26.3	0	3	0	0
8	7	21982	415.2	37.74	96.39	44.86	47.73	3	0	1	81_43592	Waldegg2.1_81	S	73	62	3	154	0	0	33.7	32.7	0	2.5	0	0
9	7	19590	313	28.45	116.75	51.15	56.78	3	0	1	82_43592	Waldegg2.1_82	S	73	62	2	209	0	0	31.2	29.7	0	3	0	0
4	14	14892	269.2	20.71	87.97	47.28	48.09	2	1	2	9_43593	Waldegg2.2_9	N	52	57	2	143	41	0	18.1	21.9	0	2.5	0	0
7	8	26254	396	28.29	106.8	59.4	59.88	3	0	2	11_43593	Waldegg2.2_11	N	52	57	1	116	0	0	21.4	19.4	0	3	0	0
7	6	35700	531.7	35.44	94.64	73.46	44.42	3	0	1	17_43593	Waldegg2.2_17	N	52	57	3	79	0	0	39.8	40	0	3	0	0
8	9	25105	442.2	26.01	90.36	60.93	46.58	1	1	1	32_43593	Waldegg2.2_32	N	52	57	3	123	23	0	29.5	27.9	0	3	0	0
11	13	23606	406.5	29.04	93.13	52.46	48.41	2	1	1	56_43593	Waldegg2.2_56	N	52	57	2	136	59	0	32.3	30.4	0	2.5	1	1
9	8	20638	375	34.09	90.79	53.33	53.91	2	0	1	78_43593	Waldegg2.2_78	N	52	57	4	160	0	0	31.9	30.7	0	3	0	0
11	7	29720	430.7	33.13	112.41	58.85	63.42	3	1	2	80_43593	Waldegg2.2_80	N	52	57	1	183	60	3	25.7	24.9	0	3.5	0	0
4	11	25259	392.3	32.69	98.96	61.31	48.75	1	0	2	83_43593	Waldegg2.2_83	N	52	57	1	423	0	3	22.9	19.4	0	3	0	0
5	9	30440	444.7	40.42	92.8	64.08	48.84	3	0	1	84_43593	Waldegg2.2_84	N	52	57	2	81	0	0	36.9	38.8	0	2.5	0	0
8	9	24100	375.7	28.9	93.85	54.52	58.24	2	0	2	85_43593	Waldegg2.2_85	N	52	57	1	90	0	0	21.3	20.1	0	3	0	0
10	0	33608	507.2	46.11	120.73	65.13	51.6	1	0	2	13_43593	Waldegg2.1_13	S	62	80	1	141	0	0	27.1	25.5	0	4	0	0
9	9	33678	445.2	34.24	98.87	65.52	68.85	2	0	1	30_43593	Waldegg2.1_30	S	62	80	1	87	0	0	31.4	28.6	0	3	0	0
7	0	24005	392.3	35.67	106.58	50.32	40.41	3	0	1	42_43593	Waldegg2.1_42	S	62	80	5	149	0	0	25.4	30.6	0	3.5	0	0
13	6	21762	345.2	24.65	109.71	58.82	65.05	1	0	1	44_43593	Waldegg2.1_44	S	62	80	3	186	0	0	25.6	28.6	0	3.5	0	0
9	5	26787	452.8	45.28	79.96	61.58	36.97	1	1	2	76_43593	Waldegg2.1_76	S	62	80	4	242	116	0	22.3	23.8	0	3	0	0
9	7	29555	474.2	39.51	98.26	64.25	47.01	2	0	1	77_43593	Waldegg2.1_77	S	62	80	3	173	5	0	26.3	26.6	0	3.5	0	0
7	6	23779	348.3	34.83	174.49	65.69	72.14	1	0	3	79_43593	Waldegg2.1_79	S	62	80	1	160	0	0	18.8	17.5	0	3.5	0	0
10	8	22356	422.3	38.39	75.5	43.58	43.75	3	0	1	81_43593	Waldegg2.1_81	S	62	80	3	155	0	0	32.7	35.2	0	2.5	0	0
8	5	21415	349	29.08	101.77	50.75	58.33	3	0	1	82_43593	Waldegg2.1_82	S	62	80	2	210	0	0	29.7	31.6	0	3	0	0
6	13	14125	245.2	22.29	98.12	45.42	49.65	2	1	2	9_43594	Waldegg2.2_9	N	57	65	2	144	42	0	21.9	20.4	0	3	0	0
6	13	23082	341.2	21.32	103.76	54.31	59.16	3	0	2	11_43594	Waldegg2.2_11	N	57	65	1	117	0	0	19.4	21.58	0	3.5	0	0
6	11	31498	472.7	29.54	110.34	69.38	57.47	3	0	1	17_43594	Waldegg2.2_17	N	57	65	3	80	0	0	40	38.48	0	3	0	0
9	11	18338	332	23.71	112.15	54.58	48.26	1	1	1	32_43594	Waldegg2.2_32	N	57	65	3	124	24	0	27.9	27.57	0	3	0	0
11	11	16074	279.3	19.95	99.33	49.01	52.01	2	1	1	56_43594	Waldegg2.2_56	N	57	65	2	137	60	0	30.4	27.44	1	3	0	1
7	13	17880	328.5	27.38	90.97	54.85	50.99	2	0	1	78_43594	Waldegg2.2_78	N	57	65	4	161	0	0	30.7	28.49	0	3	0	0
13	7	27703	404.8	26.99	114.98	62.25	62.81	3	1	2	80_43594	Waldegg2.2_80	N	57	65	1	184	61	3	24.9	23.08	0	3.5	0	0
4	12	20347	326	25.08	94.15	57.32	48.08	1	0	2	83_43594	Waldegg2.2_83	N	57	65	1	424	0	3	19.4	21.62	0	3	0	0
4	16	24803	359.7	44.96	96.17	64.93	39.96	3	0	1	84_43594	Waldegg2.2_84	N	57	65	2	82	0	0	38.8	36.56	0	2.5	0	0
11	17	15856	250.8	22.8	99.27	53.93	56.61	2	0	2	85_43594	Waldegg2.2_85	N	57	65	1	91	0	0	20.1	19.27	0	3	0	0
4	7	15908	294.8	21.06	118.55	46.93	59.15	2	1	2	9_43595	Waldegg2.2_9	N	65	55	2	145	43	0	20.4	18.4	0	3.5	0	0
7	7	22426	335.7	25.82	155.27	55.79	75.6	3	0	2	11_43595	Waldegg2.2_11	N	65	55	1	118	0	0	21.58	26.6	0	3	0	0
8	10	22568	337	30.64	131.96	69.87	63.88	3	0	1	17_43595	Waldegg2.2_17	N	65	55	3	81	0	0	38.48	30.5	1	3	0	1
8	10	15461	290.2	24.18	141.5	54.44	60.55	1	1	1	32_43595	Waldegg2.2_32	N	65	55	3	125	25	0	27.57	27.2	0	3	0	0
9	8	15758	277.7	21.36	139.13	51.16	62.01	2	1	1	56_43595	Waldegg2.2_56	N	65	55	2	138	61	0	27.44	NA	0	3	0	0
7	3	15172	280.5	25.5	134.2	51.26	61.96	2	0	1	78_43595	Waldegg2.2_78	N	65	55	4	162	0	0	28.49	29.6	0	3.5	0	0
10	6	22291	337.5	33.75	130.67	55.73	71.12	3	1	2	80_43595	Waldegg2.2_80	N	65	55	1	185	62	3	23.08	25.3	0	3	0	0
4	4	18904	300.3	27.3	136.61	62.39	63.5	1	0	2	83_43595	Waldegg2.2_83	N	65	55	1	425	0	3	21.62	23.4	0	4	0	0
7	8	21450	328.2	41.02	131.53	57.35	58.17	3	0	1	84_43595	Waldegg2.2_84	N	65	55	2	83	0	0	36.56	37.2	0	2.5	0	0
8	3	14131	240.2	20.01	124.9	49.24	69.32	2	0	2	85_43595	Waldegg2.2_85	N	65	55	1	92	0	0	19.27	21.7	0	3.5	0	0
8	0	32445	470.2	47.02	134.15	63.99	42.07	1	0	2	13_43598	Waldegg2.4_13	S	164	113	1	146	0	0	22.5	26.5	0	NA	0	0
7	9	33362	444.5	37.04	114.93	70.98	51.26	2	0	1	30_43598	Waldegg2.4_30	S	164	113	1	92	0	0	29.4	30.7	0	NA	0	0
10	1	32724	488	48.8	141.61	59.61	35.83	3	0	1	42_43598	Waldegg2.4_42	S	164	113	5	154	0	0	24.4	28.4	0	NA	0	0
8	9	26051	394.7	30.36	114.95	60.44	55.35	1	0	1	44_43598	Waldegg2.4_44	S	164	113	3	191	0	0	24.1	27.8	0	NA	0	0
8	9	28619	452.2	50.24	110.96	62.9	49.11	2	1	1	75_43598	Waldegg2.4_75	S	164	113	4	122	5	0	30.1	34.2	0	NA	0	0
7	10	28153	470	42.73	78.61	64.57	28.57	1	1	2	76_43598	Waldegg2.4_76	S	164	113	4	247	121	0	19.4	22.2	0	NA	0	0
6	8	34873	515.7	46.88	109.96	66.42	43.45	2	1	2	77_43598	Waldegg2.4_77	S	164	113	3	178	10	0	20.9	24.9	0	NA	0	0
11	12	31168	426.3	35.53	117	65.34	54.05	1	0	3	79_43598	Waldegg2.4_79	S	164	113	1	165	0	0	13.2	16.5	0	NA	0	0
11	8	25243	478	43.45	83.68	49.69	40.05	3	0	1	81_43598	Waldegg2.4_81	S	164	113	3	160	0	0	27.1	28.9	0	NA	0	0
10	0	33036	478.3	36.79	143.92	67.01	41.18	1	0	2	13_43599	Waldegg2.4_13	S	113	92	1	147	0	0	26.5	26.3	0	NA	0	0
10	10	32799	439.8	33.83	103.27	66.26	61.08	2	0	1	30_43599	Waldegg2.4_30	S	113	92	1	93	0	0	30.7	30	0	NA	0	0
7	10	21182	352	44	127.62	60.01	54.53	2	1	1	75_43599	Waldegg2.4_75	S	113	92	4	123	6	0	34.2	34.1	0	NA	0	0
12	6	25642	460.7	32.9	87.4	54.44	42.72	1	1	2	76_43599	Waldegg2.4_76	S	113	92	4	248	122	0	22.2	24.4	0	NA	0	0
5	9	29264	469.3	39.11	116.53	64.74	49.88	2	1	2	77_43599	Waldegg2.4_77	S	113	92	3	179	11	0	24.9	27.1	0	NA	0	0
8	10	23915	339	37.67	135.79	70.13	66.45	1	0	3	79_43599	Waldegg2.4_79	S	113	92	1	166	0	0	16.5	17.8	0	NA	0	0
13	7	17587	348.7	26.82	74.56	42.9	41.16	3	0	1	81_43599	Waldegg2.4_81	S	113	92	3	161	0	0	28.9	34.4	0	NA	0	0
5	10	26236	436	27.25	96.12	50.84	46.04	2	1	2	9_43600	Waldegg2.5_9	N	162	124	2	150	48	0	21	23.7	0	3	0	0
12	11	33402	455.2	30.34	125.11	66.8	62.09	3	0	2	11_43600	Waldegg2.5_11	N	162	124	1	123	0	0	22.4	24.3	0	3	0	0
8	11	22184	319.2	35.46	102.48	70.2	48.08	3	0	1	17_43600	Waldegg2.5_17	N	162	124	3	86	0	0	35.3	39.7	0	4	0	0
8	11	31077	498	38.31	114.58	62.78	48.43	1	1	1	32_43600	Waldegg2.5_32	N	162	124	3	130	30	0	24.3	32.9	0	3	0	0
12	9	28299	467.7	42.52	111.06	56.26	55.77	2	1	1	56_43600	Waldegg2.5_56	N	162	124	2	143	66	0	26.5	32.1	0	3.5	0	0
11	7	29324	504	50.4	108.04	55.22	48.74	2	0	1	78_43600	Waldegg2.5_78	N	162	124	4	167	0	0	29	31.1	0	4.5	0	0
7	13	40008	564	40.29	91.9	61.65	46.76	3	1	2	80_43600	Waldegg2.5_80	N	162	124	1	190	67	3	23.8	26	0	3.5	0	0
6	11	33161	503.3	45.76	115.09	60.85	42.52	1	0	2	83_43600	Waldegg2.5_83	N	162	124	1	430	0	3	20.1	24.3	0	4.5	0	0
7	10	34987	497	55.22	104.33	64.55	44.72	3	0	1	84_43600	Waldegg2.5_84	N	162	124	2	88	0	0	35	38.7	0	3	0	0
9	8	33423	489.3	37.64	100.66	58.33	62.33	2	0	2	85_43600	Waldegg2.5_85	N	162	124	1	97	0	0	19.5	21.6	0	3.5	0	0
10	0	35718	526	47.82	123.64	64.01	41.9	1	0	2	13_43600	Waldegg2.4_13	S	92	88	1	148	0	0	26.3	26.7	0	4	0	0
11	9	34342	453.7	32.4	87.95	63.01	55.54	2	0	1	30_43600	Waldegg2.4_30	S	92	88	1	94	0	0	30	29.6	0	3	0	0
14	1	29370	455.3	37.94	142.51	53.3	44.62	3	0	1	42_43600	Waldegg2.4_42	S	92	88	5	156	0	0	29	29.2	0	4	0	0
7	9	23880	371.5	26.54	98.52	58.82	67.42	1	0	1	44_43600	Waldegg2.4_44	S	92	88	3	193	1	0	26.7	28.3	0	3.5	0	0
10	6	28858	467.2	51.91	110.33	59.62	52.97	2	1	1	75_43600	Waldegg2.4_75	S	92	88	4	124	7	0	34.1	29.6	0	3	0	0
6	7	26156	484.7	44.06	72.95	53.16	38.2	1	1	2	76_43600	Waldegg2.4_76	S	92	88	4	249	123	0	24.4	23.6	0	3	0	0
8	10	31826	496.5	35.46	115.48	65.76	51.21	2	1	2	77_43600	Waldegg2.4_77	S	92	88	3	180	12	0	27.1	28	0	4.5	0	0
12	8	36708	523.5	40.27	125.51	69.26	68.02	1	0	3	79_43600	Waldegg2.4_79	S	92	88	1	167	0	0	17.8	18.6	0	3.5	1	1
10	8	28749	549.8	42.29	78.78	46.15	42.88	3	0	1	81_43600	Waldegg2.4_81	S	92	88	3	162	0	0	34.4	35.4	0	3	0	0
10	8	25331	401.5	26.77	90.42	49.09	54.66	3	0	1	82_43600	Waldegg2.4_82	S	92	88	2	217	0	0	31.3	32.6	0	3.5	0	0
3	10	24798	421.3	35.11	108.72	50	50.69	2	1	2	9_43601	Waldegg2.5_9	N	124	99	2	151	49	0	23.7	23.8	0	4	0	0
9	10	30047	417.3	29.81	133.89	65.04	69.29	3	0	2	11_43601	Waldegg2.5_11	N	124	99	1	124	0	0	24.3	23.9	0	4.5	0	0
7	14	30669	454.2	34.94	101.68	72.5	51.15	3	0	1	17_43601	Waldegg2.5_17	N	124	99	3	87	0	0	39.7	38.5	0	3.5	0	0
7	11	28223	456.2	41.47	130.31	59.67	46.49	1	1	1	32_43601	Waldegg2.5_32	N	124	99	3	131	31	0	32.9	29.7	0	3.5	0	0
10	8	25709	438.2	36.51	124.22	55.29	56.82	2	1	1	56_43601	Waldegg2.5_56	N	124	99	2	144	67	0	32.1	30.9	0	4	0	0
6	11	25949	470	36.15	119.52	52.96	52.16	2	0	1	78_43601	Waldegg2.5_78	N	124	99	4	168	0	0	31.1	30.8	0	4.5	0	0
7	12	34043	479.5	34.25	115.56	60.68	55.24	3	1	2	80_43601	Waldegg2.5_80	N	124	99	1	191	68	3	26	25.6	0	4	0	0
4	12	27813	436.2	33.55	112.24	59.68	41.05	1	0	2	83_43601	Waldegg2.5_83	N	124	99	1	431	0	3	24.3	NA	0	4	0	0
7	9	34957	508	42.33	106.61	63.67	47.13	3	0	1	84_43601	Waldegg2.5_84	N	124	99	2	89	0	0	38.7	38.4	0	3	0	0
7	11	26473	413	29.5	124.79	55.85	64.57	2	0	2	85_43601	Waldegg2.5_85	N	124	99	1	98	0	0	21.6	22.2	0	3.5	0	0
10	0	31414	473.3	47.33	139.88	64.9	45.58	1	0	2	13_43601	Waldegg2.4_13	S	88	77	1	149	0	0	26.7	25.2	0	3.5	0	0
6	8	34936	464	42.18	99.87	64.82	61.28	2	0	1	30_43601	Waldegg2.4_30	S	88	77	1	95	0	0	29.6	NA	0	3.5	0	0
11	0	33017	507	50.7	135.57	54.48	41.85	3	0	1	42_43601	Waldegg2.4_42	S	88	77	5	157	0	0	29.2	28.1	0	3.5	0	0
7	7	26308	409.3	29.24	128.2	60.06	69.45	1	0	1	44_43601	Waldegg2.4_44	S	88	77	3	194	2	0	28.3	27.6	0	3	0	0
6	10	22752	373.5	37.35	128.81	59.87	53.74	2	1	1	75_43601	Waldegg2.4_75	S	88	77	4	125	8	0	29.6	30.8	0	2.5	0	0
9	8	24431	440.5	40.05	80.15	54.53	41.35	1	1	2	76_43601	Waldegg2.4_76	S	88	77	4	250	124	0	23.6	20.6	0	3	0	0
10	10	29984	467	42.45	112.02	67.68	54.29	2	1	2	77_43601	Waldegg2.4_77	S	88	77	3	181	13	0	28	27.7	0	3.5	0	0
8	8	33282	473	43	143.67	68.76	71.09	1	0	3	79_43601	Waldegg2.4_79	S	88	77	1	168	0	0	18.6	17.4	0	3.5	1	1
8	12	20375	385.2	38.52	124.81	45.99	54.04	3	0	1	81_43601	Waldegg2.4_81	S	88	77	3	163	0	3	35.4	32.4	0	3	0	0
8	6	24360	389.3	27.81	108.62	51.28	56.46	3	0	1	82_43601	Waldegg2.4_82	S	88	77	2	218	0	0	32.6	30.3	0	3	0	0
5	12	23413	391.3	35.58	142.98	52.14	54.96	2	1	2	9_43602	Waldegg2.5_9	N	99	73	2	152	50	0	23.8	22.11	0	3.5	0	0
7	8	30134	414.7	41.47	177.55	66.96	67.72	3	0	2	11_43602	Waldegg2.5_11	N	99	73	1	125	0	0	23.9	20.89	0	3.5	0	0
8	15	26912	404.5	44.94	118.72	71.01	55.35	3	0	1	17_43602	Waldegg2.5_17	N	99	73	3	88	0	0	38.5	37.51	0	3	0	0
11	12	28294	482.8	32.19	156.19	61.78	52.94	1	1	1	32_43602	Waldegg2.5_32	N	99	73	3	132	32	0	29.7	26.85	0	3.5	0	0
9	11	26963	462.2	35.55	142.08	57.13	56.13	2	1	1	56_43602	Waldegg2.5_56	N	99	73	2	145	68	0	30.9	29.21	0	3.5	0	0
10	10	25358	471.7	33.69	138.14	55.25	53.8	2	0	1	78_43602	Waldegg2.5_78	N	99	73	4	169	0	0	30.8	31.25	0	4.5	0	0
10	10	36633	513.8	39.53	132.39	64.61	60.38	3	1	2	80_43602	Waldegg2.5_80	N	99	73	1	192	69	3	25.6	24.46	0	4	0	0
3	13	24514	390.5	32.54	123.59	58.93	52.24	1	0	2	83_43602	Waldegg2.5_83	N	99	73	1	432	0	3	NA	18.55	1	3.5	0	1
5	15	35382	522.3	40.18	131.7	62.96	49.86	3	0	1	84_43602	Waldegg2.5_84	N	99	73	2	90	0	0	38.4	36.87	0	3	0	0
12	0	28618	453.2	45.32	165.59	61.81	45.37	1	0	2	13_43602	Waldegg2.4_13	S	77	51	1	150	0	0	25.2	24.55	0	3.5	0	0
9	12	34657	455.3	35.03	107.61	68.49	60.22	2	0	1	30_43602	Waldegg2.4_30	S	77	51	1	96	0	0	NA	23.5	1	3	0	1
11	2	24042	374.2	37.42	158.21	54.77	46.26	3	0	1	42_43602	Waldegg2.4_42	S	77	51	5	158	0	0	28.1	26.96	0	3	0	0
11	9	24700	384.8	34.98	152.01	59.09	67.49	1	0	1	44_43602	Waldegg2.4_44	S	77	51	3	195	3	0	27.6	25.83	0	3	0	0
8	7	24106	398	39.8	128.77	60.72	56.96	2	1	1	75_43602	Waldegg2.4_75	S	77	51	4	126	9	0	30.8	26.24	1	2.5	0	1
5	13	23427	417	52.13	96.68	57.14	39.81	1	1	2	76_43602	Waldegg2.4_76	S	77	51	4	251	125	0	20.6	20.93	0	3	0	0
6	9	26603	415.3	46.15	129.99	67.35	50.28	2	1	2	77_43602	Waldegg2.4_77	S	77	51	3	182	14	0	27.7	24.62	0	3.5	0	0
8	8	32420	455.5	50.61	162.49	68.25	71.29	1	0	3	79_43602	Waldegg2.4_79	S	77	51	1	169	0	0	17.4	16.32	0	4	0	0
7	6	21522	415.7	41.57	125.01	43.22	55.8	3	0	1	81_43602	Waldegg2.4_81	S	77	51	3	164	0	3	32.4	28.53	0	2.5	0	0
8	12	20372	330.3	30.03	139.05	51.84	61.51	3	0	1	82_43602	Waldegg2.4_82	S	77	51	2	219	0	0	30.3	29.15	0	3	0	0
4	10	23241	401.5	28.68	129.47	50.52	57.96	2	1	2	9_43603	Waldegg2.5_9	N	73	54	2	153	51	0	22.11	20.7	0	3.5	0	0
7	12	30611	435.8	27.24	164.16	65.27	68.68	3	0	2	11_43603	Waldegg2.5_11	N	73	54	1	126	0	0	20.89	19.9	0	4	0	0
8	18	33962	512.8	39.45	121.01	69.03	55.3	3	0	1	17_43603	Waldegg2.5_17	N	73	54	3	89	0	0	37.51	35.1	0	3	0	0
8	8	32665	535.5	41.19	148.54	63.06	55.27	1	1	1	32_43603	Waldegg2.5_32	N	73	54	3	133	33	0	26.85	24.5	1	3	0	1
8	11	27997	476.2	36.63	141.48	56.45	54.79	2	1	1	56_43603	Waldegg2.5_56	N	73	54	2	146	69	0	29.21	28.1	0	3	0	0
10	6	30205	537.8	35.86	124.32	53.84	56.21	2	0	1	78_43603	Waldegg2.5_78	N	73	54	4	170	0	0	31.25	27.6	0	3.5	0	0
9	10	40905	555.2	39.65	132.26	65.14	61.59	3	1	2	80_43603	Waldegg2.5_80	N	73	54	1	193	70	3	24.46	23.5	0	3.5	0	0
7	13	32710	510.2	39.24	119.78	63.39	51.51	1	0	2	83_43603	Waldegg2.5_83	N	73	54	1	433	0	3	18.55	20.4	0	3.5	0	0
7	12	40524	583.2	53.02	118.9	64.63	47.79	3	0	1	84_43603	Waldegg2.5_84	N	73	54	2	91	0	0	36.87	32.1	0	2.5	0	0
10	13	29793	440	33.85	132.42	60.43	64.84	2	0	2	85_43603	Waldegg2.5_85	N	73	54	1	100	0	0	19.74	19.2	0	2.5	0	0
10	0	31902	496	49.6	146.1	61.23	45.81	1	0	2	13_43603	Waldegg2.4_13	S	51	42	1	151	0	0	24.55	22.8	0	4	0	0
8	12	37132	499.2	41.6	106.04	66.19	56.95	2	0	1	30_43603	Waldegg2.4_30	S	51	42	1	97	0	0	23.5	25	0	3	0	0
13	3	28923	448.2	40.74	128.96	55.62	50.68	3	0	1	42_43603	Waldegg2.4_42	S	51	42	5	159	0	0	26.96	25.5	0	3.5	0	0
7	9	23812	376.3	34.21	132.16	57.24	66.71	1	0	1	44_43603	Waldegg2.4_44	S	51	42	3	196	4	0	25.83	25.5	0	3	0	0
10	12	25800	430.5	43.05	122.38	59.86	47.99	2	1	1	75_43603	Waldegg2.4_75	S	51	42	4	127	10	0	26.24	34.5	0	2.5	0	0
7	9	27808	505.3	45.94	86.33	57.69	35.38	1	1	2	76_43603	Waldegg2.4_76	S	51	42	4	252	126	0	20.93	17.2	1	2.5	1	1
9	5	31683	496.8	49.68	119.39	69.33	52.58	2	1	2	77_43603	Waldegg2.4_77	S	51	42	3	183	15	0	24.62	23.4	0	3.5	0	0
9	7	32260	468.3	46.83	143.34	67.92	66.22	1	0	3	79_43603	Waldegg2.4_79	S	51	42	1	170	0	0	16.32	14.8	0	3.5	1	1
8	11	26952	520.7	34.71	103.84	44.7	47.5	3	0	1	81_43603	Waldegg2.4_81	S	51	42	3	165	0	0	28.53	29.9	0	2	0	0
10	7	24181	382	27.29	141.58	51.78	60.11	3	0	1	82_43603	Waldegg2.4_82	S	51	42	2	220	0	0	29.15	26.7	0	3	0	0
6	11	24126	408.3	25.52	118.95	50.9	53.64	2	1	2	9_43604	Waldegg2.5_9	N	54	49	2	154	52	0	20.7	20.63	0	3	0	0
8	15	31317	449.8	32.13	132.2	65.24	62.76	3	0	2	11_43604	Waldegg2.5_11	N	54	49	1	127	0	0	19.9	22.56	0	3	0	0
8	15	32798	485.2	34.65	111.61	73.54	46.48	3	0	1	17_43604	Waldegg2.5_17	N	54	49	3	90	0	0	35.1	32.77	0	2.5	1	1
10	13	31860	532.7	44.39	131.31	63.72	49.79	1	1	1	32_43604	Waldegg2.5_32	N	54	49	3	134	34	0	24.5	26.64	0	2.5	0	0
12	12	24528	418.2	34.85	121.22	56.26	54.29	2	1	1	56_43604	Waldegg2.5_56	N	54	49	2	147	70	0	28.1	26.04	0	3	0	0
7	11	23613	419.7	32.28	119.67	54.66	55.59	2	0	1	78_43604	Waldegg2.5_78	N	54	49	4	171	0	0	27.6	28.04	0	3.5	0	0
10	10	33914	469.7	42.7	122.71	65.47	60.25	3	1	2	80_43604	Waldegg2.5_80	N	54	49	1	194	71	3	23.5	21.5	0	3.5	0	0
7	11	28514	454	34.92	108.86	60.93	50.55	1	0	2	83_43604	Waldegg2.5_83	N	54	49	1	434	0	3	20.4	20.87	0	3	1	1
6	11	34886	493	44.82	114.32	67.61	35.94	3	0	1	84_43604	Waldegg2.5_84	N	54	49	2	92	0	0	32.1	35.26	0	2.5	0	0
9	13	27270	412.2	31.71	111.54	58.02	61.31	2	0	2	85_43604	Waldegg2.5_85	N	54	49	1	101	0	0	19.2	18.72	0	2.5	0	0
9	7	26160	443.5	27.72	80.02	49.55	51.38	2	1	2	9_43605	Waldegg2.5_9	N	49	69	2	155	53	0	20.63	19.4	1	3	0	1
8	10	30392	474.2	23.71	83.14	57.56	60.71	3	0	2	11_43605	Waldegg2.5_11	N	49	69	1	128	0	0	22.56	18.5	1	2.5	1	1
10	6	34387	511.7	36.55	98.17	66.26	48.62	3	0	1	17_43605	Waldegg2.5_17	N	49	69	3	91	0	0	32.77	31.7	1	3	0	1
11	9	31608	521.3	30.67	93.15	58.86	55.87	1	1	1	32_43605	Waldegg2.5_32	N	49	69	3	135	35	0	26.64	27.1	0	2.5	0	0
10	8	26225	428.3	28.56	83.29	52.87	52	2	1	1	56_43605	Waldegg2.5_56	N	49	69	2	148	71	0	26.04	21.4	1	3	0	1
7	8	29310	502.2	31.39	81.81	56.8	50.61	2	0	1	78_43605	Waldegg2.5_78	N	49	69	4	172	0	0	28.04	25.2	1	2.5	1	1
12	9	37034	517.2	39.78	96.77	62.03	60.38	3	1	2	80_43605	Waldegg2.5_80	N	49	69	1	195	72	3	21.5	23.7	0	3.5	0	0
5	9	33012	504.3	29.67	92.88	63.36	52.03	1	0	2	83_43605	Waldegg2.5_83	N	49	69	1	435	0	3	20.87	20.2	0	4	0	0
5	7	34193	494.7	41.22	77.45	63.67	39.58	3	0	1	84_43605	Waldegg2.5_84	N	49	69	2	93	0	0	35.26	31.5	1	2	0	1
10	11	28713	435.8	31.13	77.22	55.65	56.12	2	0	2	85_43605	Waldegg2.5_85	N	49	69	1	102	0	0	18.72	16.3	1	3.5	0	1
12	0	33291	498.8	55.43	136.96	71.44	42.49	1	1	2	13_43651	Waldegg3.1_13	S	89	75	1	200	30	0	23.4	23.4	0	NA	0	0
8	11	40523	557.2	42.86	128.74	64.73	64.66	3	1	1	30_43651	Waldegg3.1_30	S	89	75	1	146	40	0	27.3	27.3	0	NA	0	0
8	2	34201	536.7	59.63	104.82	53.78	39.81	1	0	2	42_43651	Waldegg3.1_42	S	89	75	5	208	0	3	23.1	23.1	0	NA	0	0
8	13	25539	418.5	27.9	117.07	58.71	50.95	1	1	2	44_43651	Waldegg3.1_44	S	89	75	3	245	52	0	26.6	26.6	0	NA	0	0
6	11	26003	431.8	35.99	109.42	56.41	41.94	2	1	1	75_43651	Waldegg3.1_75	S	89	75	4	176	58	0	28.5	28.5	0	NA	0	0
5	0	32569	642.2	33.8	76.42	52.7	17.71	1	1	3	76_43651	Waldegg3.1_76	S	89	75	4	301	174	0	18.5	18.5	0	NA	0	0
7	6	31426	498.5	38.35	112.85	65.88	31.34	2	1	1	77_43651	Waldegg3.1_77	S	89	75	3	232	63	0	27.4	27.4	0	NA	0	0
9	13	27675	406.3	33.86	165.2	65.27	52	1	0	3	79_43651	Waldegg3.1_79	S	89	75	1	219	0	3	20.4	20.4	0	NA	0	0
6	8	27225	493.7	44.88	111.26	48.44	42.93	3	1	1	81_43651	Waldegg3.1_81	S	89	75	3	214	5	0	25.6	25.6	0	NA	0	0
7	11	27136	415.5	31.96	121.37	53.63	48.96	2	1	2	82_43651	Waldegg3.1_82	S	89	75	2	269	3	0	23.3	23.3	0	NA	0	0
6	0	27731	442.7	34.05	110.86	61.35	36.91	1	1	2	13_43652	Waldegg3.1_13	S	75	74	1	201	31	0	24.9	24.9	0	NA	0	0
3	10	33254	472.2	29.51	100.7	59.38	67.49	3	1	1	30_43652	Waldegg3.1_30	S	75	74	1	147	41	0	NA	NA	0	NA	0	0
7	1	27618	453.3	41.21	90.81	47.62	41.77	1	0	2	42_43652	Waldegg3.1_42	S	75	74	5	209	0	3	25	25	0	NA	0	0
11	11	23365	376.5	26.89	98.44	57.13	55.32	1	1	2	44_43652	Waldegg3.1_44	S	75	74	3	246	53	0	26.6	26.6	0	NA	0	0
8	6	22802	389.7	43.3	81.75	52.54	52.24	2	1	1	75_43652	Waldegg3.1_75	S	75	74	4	177	59	0	29.6	29.6	0	NA	0	0
7	0	27844	508.8	39.14	61.01	54.17	23.92	1	1	3	76_43652	Waldegg3.1_76	S	75	74	4	302	175	0	18.2	18.2	0	NA	0	0
8	4	28845	476.3	31.76	92.54	63.54	46.26	2	1	1	77_43652	Waldegg3.1_77	S	75	74	3	233	64	0	28	28	0	NA	0	0
4	9	28941	426.2	30.44	110.01	66.38	61.01	1	0	3	79_43652	Waldegg3.1_79	S	75	74	1	220	0	3	17.3	17.3	0	NA	0	0
7	4	27213	503	50.3	85.69	47.41	52.05	3	1	1	81_43652	Waldegg3.1_81	S	75	74	3	215	6	0	29.7	29.7	0	NA	0	0
3	8	24849	385.7	27.55	91.91	51.88	51.76	2	1	2	82_43652	Waldegg3.1_82	S	75	74	2	270	4	0	NA	NA	0	NA	0	0
7	12	26355	450.7	28.17	104.73	51.78	40.25	2	1	3	9_43653	Waldegg3.2_9	N	104	134	2	204	101	0	17.2	17.2	0	3	0	0
11	8	36823	511.3	34.09	143.62	67.94	64.41	2	1	2	11_43653	Waldegg3.2_11	N	104	134	1	177	22	0	21.2	21.2	0	4.5	0	0
8	8	28777	430	53.75	111.01	70.19	50.31	2	1	1	17_43653	Waldegg3.2_17	N	104	134	3	140	1	0	34	34	0	3	0	0
8	8	31925	523.2	37.37	116.87	62.23	46.46	1	1	2	32_43653	Waldegg3.2_32	N	104	134	3	184	83	0	23.2	23.2	0	3	0	0
7	9	29028	495	45	115.45	56.92	45.97	2	0	1	78_43653	Waldegg3.2_78	N	104	134	4	221	0	0	29	29	0	3	0	0
12	11	35558	502.7	33.51	95.16	60.27	42.6	1	0	3	80_43653	Waldegg3.2_80	N	104	134	1	244	0	3	18	18	0	4.5	0	0
5	8	34479	524.7	40.36	104.53	62.46	38.73	1	0	2	83_43653	Waldegg3.2_83	N	104	134	1	484	0	3	23.2	23.2	0	4	0	0
5	11	37568	551.8	42.45	106.88	60.3	37.59	3	1	1	84_43653	Waldegg3.2_84	N	104	134	2	142	16	0	32.7	32.7	0	3	0	0
14	13	32649	481.3	40.11	107.85	57.18	53.56	3	1	3	85_43653	Waldegg3.2_85	N	104	134	1	151	10	0	18.9	18.9	0	3.5	0	0
8	0	28641	459.2	51.02	116.92	61.59	48.82	1	1	2	13_43653	Waldegg3.1_13	S	74	60	1	202	32	0	24.2	24.2	0	3.5	0	0
7	7	31758	444.3	31.74	106.15	63.52	72.88	3	1	1	30_43653	Waldegg3.1_30	S	74	60	1	148	42	0	28	28	0	3	0	0
9	0	25480	418.7	46.52	86.24	46.67	41.43	1	0	2	42_43653	Waldegg3.1_42	S	74	60	5	210	0	3	22.2	22.2	0	3.5	0	0
9	7	22486	361.8	24.12	98.27	56.22	60.78	1	1	2	44_43653	Waldegg3.1_44	S	74	60	3	247	54	0	22.5	22.5	0	3	0	0
8	5	23874	414	37.64	89.63	54.26	54.12	2	1	1	75_43653	Waldegg3.1_75	S	74	60	4	178	60	0	26.6	26.6	0	2.5	0	0
7	0	27659	524	32.75	59.51	56.33	29.65	1	1	3	76_43653	Waldegg3.1_76	S	74	60	4	303	176	0	15.1	15.1	1	2.5	0	1
11	3	27874	457.3	41.58	84.4	59.82	46.54	2	1	1	77_43653	Waldegg3.1_77	S	74	60	3	234	65	0	24.7	24.7	0	3	0	0
8	6	27863	422.2	35.18	109.85	64.8	62.19	1	0	3	79_43653	Waldegg3.1_79	S	74	60	1	221	0	3	17.1	17.1	0	4	0	0
6	4	25087	460.3	41.85	81.95	46.2	57.21	3	1	1	81_43653	Waldegg3.1_81	S	74	60	3	216	7	0	26.7	26.7	0	1.5	1	1
9	6	26008	400	30.77	89.26	51.91	57.48	2	1	2	82_43653	Waldegg3.1_82	S	74	60	2	271	5	0	26.3	26.3	0	3	0	0
8	9	30099	526.5	29.25	96.84	50.17	49.31	2	1	3	9_43654	Waldegg3.2_9	N	134	86	2	205	102	0	17	17	0	3.5	0	0
8	7	36293	505.8	38.91	125.17	64.58	63.86	2	1	2	11_43654	Waldegg3.2_11	N	134	86	1	178	23	0	20.7	20.7	0	4	0	0
6	10	29576	445.7	37.14	113.77	68.94	59.96	2	1	1	17_43654	Waldegg3.2_17	N	134	86	3	141	2	0	33.5	33.5	0	3.5	0	0
6	11	30869	521.2	34.74	105.55	59.94	44.24	1	1	2	32_43654	Waldegg3.2_32	N	134	86	3	185	84	0	22.4	22.4	0	3	0	0
10	9	27342	416.2	27.74	75.81	56.96	41.41	1	0	3	80_43654	Waldegg3.2_80	N	134	86	1	245	0	3	15.2	15.2	0	4	0	0
6	13	31112	475.8	39.65	102.08	57.51	41.14	1	0	2	83_43654	Waldegg3.2_83	N	134	86	1	485	0	3	22.8	22.8	0	3	0	0
3	14	34514	518.3	39.87	99.55	57.91	42.97	3	1	1	84_43654	Waldegg3.2_84	N	134	86	2	143	17	0	36.5	36.5	0	3	0	0
11	6	26667	419.3	29.95	94.05	53.12	62.5	3	1	3	85_43654	Waldegg3.2_85	N	134	86	1	152	11	0	19.6	19.6	0	3.5	0	0
7	0	32823	511.7	51.17	116.19	63.86	43.47	1	1	2	13_43654	Waldegg3.1_13	S	60	62	1	203	33	0	23.8	23.8	0	3	0	0
8	9	35332	490.5	32.7	100.3	61.23	74.48	3	1	1	30_43654	Waldegg3.1_30	S	60	62	1	149	43	0	27.9	27.9	0	2.5	0	0
9	0	26746	452.8	56.6	82.24	46.76	39.13	1	0	2	42_43654	Waldegg3.1_42	S	60	62	5	211	0	3	24.7	24.7	0	3	0	0
6	8	24849	408.7	31.44	102.06	55.59	62.6	1	1	2	44_43654	Waldegg3.1_44	S	60	62	3	248	55	0	22	22	0	3	0	0
7	6	25697	433.8	39.44	86.16	54.79	54.23	2	1	1	75_43654	Waldegg3.1_75	S	60	62	4	179	61	0	23.9	23.9	1	2	1	1
7	0	28053	508.2	39.09	60.8	57.02	28.55	1	1	3	76_43654	Waldegg3.1_76	S	60	62	4	304	177	0	14.1	14.1	1	2	0	1
10	3	25690	415.5	34.63	89.23	66.55	42.48	2	1	1	77_43654	Waldegg3.1_77	S	60	62	3	235	66	0	24.4	24.4	0	3	0	0
8	9	28351	427.3	35.61	115.86	64.88	63.54	1	0	3	79_43654	Waldegg3.1_79	S	60	62	1	222	0	3	16.3	16.3	0	3	1	1
6	9	26746	495	49.5	85.08	45.72	61.65	3	1	1	81_43654	Waldegg3.1_81	S	60	62	3	217	8	0	25.4	25.4	0	2	0	0
9	9	28088	429.2	30.65	95.07	55.4	61.52	2	1	2	82_43654	Waldegg3.1_82	S	60	62	2	272	6	0	24.6	24.6	0	3	0	0
8	9	25908	448.3	32.02	98.59	48.43	51.98	2	1	3	9_43655	Waldegg3.2_9	N	86	74	2	206	103	0	16.4	16.4	0	2.5	0	0
6	6	34147	484	37.23	132.37	64.92	70.65	2	1	2	11_43655	Waldegg3.2_11	N	86	74	1	179	24	0	21.1	21.1	0	3	1	1
7	13	29582	450	50	128.3	68.64	55.64	2	1	1	17_43655	Waldegg3.2_17	N	86	74	3	142	3	0	32.8	32.8	0	3	0	0
8	12	32186	539	49	116.13	62.62	50.89	1	1	2	32_43655	Waldegg3.2_32	N	86	74	3	186	85	0	22.2	22.2	0	3	0	0
8	11	27294	465.8	33.27	117.36	53.62	53.68	2	0	1	78_43655	Waldegg3.2_78	N	86	74	4	223	0	0	29.6	29.6	0	3.5	0	0
13	8	27631	417.8	34.82	87.03	55.82	45.96	1	0	3	80_43655	Waldegg3.2_80	N	86	74	1	246	0	3	13.3	13.3	1	3.5	0	1
6	12	29543	454.2	32.44	106.69	59.56	44.9	1	0	2	83_43655	Waldegg3.2_83	N	86	74	1	486	0	3	21.5	21.5	0	3	0	0
4	11	31581	477.8	36.76	102.21	57.84	46.83	3	1	1	84_43655	Waldegg3.2_84	N	86	74	2	144	18	0	31.7	31.7	0	3	0	0
9	8	31660	495.2	35.37	100.28	53.94	65.26	3	1	3	85_43655	Waldegg3.2_85	N	86	74	1	153	12	0	18.7	18.7	0	3	0	0
9	0	29222	460.7	57.58	127.28	65.37	41.56	1	1	2	13_43655	Waldegg3.1_13	S	62	57	1	204	34	0	24.3	24.3	0	3.5	0	0
8	8	34491	468.2	33.44	109.27	62.6	77.53	3	1	1	30_43655	Waldegg3.1_30	S	62	57	1	150	44	0	25.6	25.6	0	2.5	0	0
10	0	25565	432	39.27	90.88	46.99	42.01	1	0	2	42_43655	Waldegg3.1_42	S	62	57	5	212	0	3	20.8	20.8	0	3	0	0
9	8	24130	399	28.5	91.89	55.34	66.86	1	1	2	44_43655	Waldegg3.1_44	S	62	57	3	249	56	0	23.4	23.4	0	2.5	0	0
8	4	21864	378	27	87.44	56.06	56.87	2	1	1	75_43655	Waldegg3.1_75	S	62	57	4	180	62	0	24.9	24.9	0	2	1	1
6	0	23898	442.2	44.22	64.87	57.45	28.19	1	1	3	76_43655	Waldegg3.1_76	S	62	57	4	305	178	0	15.9	15.9	0	2.5	0	0
6	4	29405	473.2	43.02	84.86	66.98	44.47	2	1	1	77_43655	Waldegg3.1_77	S	62	57	3	236	67	0	24.9	24.9	0	3	0	0
9	10	29380	440.7	36.72	113.45	64.01	65.42	1	0	3	79_43655	Waldegg3.1_79	S	62	57	1	223	0	0	15.2	15.2	1	3.5	1	1
8	4	25484	472.5	39.38	81.7	47.28	59.63	3	1	1	81_43655	Waldegg3.1_81	S	62	57	3	218	9	0	25.4	25.4	0	1.5	1	1
6	8	26080	405.5	31.19	99.98	53.55	64.33	2	1	2	82_43655	Waldegg3.1_82	S	62	57	2	273	7	0	27.4	27.4	0	3	0	0
7	7	27840	473.8	33.85	110.36	49.1	57.73	2	1	3	9_43656	Waldegg3.2_9	N	74	67	2	207	104	0	17.46	17.46	0	3	0	0
9	10	35606	496.5	38.19	138.28	64.62	72.57	2	1	2	11_43656	Waldegg3.2_11	N	74	67	1	180	25	0	20.54	20.54	0	3	1	1
7	9	28862	497.3	45.21	122.19	61.67	55.17	1	1	2	32_43656	Waldegg3.2_32	N	74	67	3	187	86	0	22.95	22.95	0	3	0	0
8	8	23921	429.8	33.06	111.43	52.92	53.27	2	0	1	78_43656	Waldegg3.2_78	N	74	67	4	224	1	0	29.2	29.2	0	3.5	0	0
11	6	29912	448.2	37.35	92.44	58.42	52.89	1	0	3	80_43656	Waldegg3.2_80	N	74	67	1	247	0	3	12.55	12.55	1	3	1	1
5	9	31688	488.8	40.74	104.58	59.56	46.42	1	0	2	83_43656	Waldegg3.2_83	N	74	67	1	487	0	3	21.54	21.54	0	2.5	0	0
6	9	33271	496	55.11	103.7	61.84	51.35	3	1	1	84_43656	Waldegg3.2_84	N	74	67	2	145	19	0	30.43	30.43	0	2.5	0	0
8	8	31310	472.7	33.76	111.47	53.52	70.34	3	1	3	85_43656	Waldegg3.2_85	N	74	67	1	154	13	0	19.72	19.72	0	3	0	0
9	0	31863	500.7	50.07	123.37	66.11	42.24	1	1	2	13_43656	Waldegg3.1_13	S	57	49	1	205	35	0	24.57	24.57	0	3.5	0	0
8	5	36185	501	31.31	103.94	63.15	77.97	3	1	1	30_43656	Waldegg3.1_30	S	57	49	1	151	45	0	24.8	24.8	0	2.5	0	0
8	0	23856	415.5	41.55	84.15	46.23	44.76	1	0	2	42_43656	Waldegg3.1_42	S	57	49	5	213	0	3	21.9	21.9	0	3	0	0
8	5	21467	364	28	104.59	53.27	65.66	1	1	2	44_43656	Waldegg3.1_44	S	57	49	3	250	57	0	22.63	22.63	0	3	0	0
6	3	23146	394.7	32.89	79.94	55.11	56.18	2	1	1	75_43656	Waldegg3.1_75	S	57	49	4	181	63	0	24.3	24.3	0	2	1	1
6	0	24242	452.7	37.72	57.24	56.77	26.59	1	1	3	76_43656	Waldegg3.1_76	S	57	49	4	306	179	0	17.13	17.13	0	2.5	0	0
8	5	29750	487.5	40.63	83.45	69.67	43.59	2	1	1	77_43656	Waldegg3.1_77	S	57	49	3	237	68	0	24.8	24.8	0	2.5	1	1
8	8	25485	392.2	32.68	114.29	63.08	61.9	1	0	3	79_43656	Waldegg3.1_79	S	57	49	1	224	0	0	14.6	14.6	1	3.5	1	1
6	5	27662	517.3	43.11	83.37	46.03	62.22	3	1	1	81_43656	Waldegg3.1_81	S	57	49	3	219	10	0	24.62	24.62	0	1	1	1
6	6	26431	416.5	27.77	93.78	52.76	65.32	2	1	2	82_43656	Waldegg3.1_82	S	57	49	2	274	8	0	26.45	26.45	0	2.5	1	1
8	0	35607	536	53.6	122.78	65.94	40.7	1	1	2	13_43657	Waldegg3.3_13	S	125	101	1	206	36	0	24	24	0	3.5	0	0
10	12	38462	519.7	34.64	111.54	66.54	62.29	3	1	2	30_43657	Waldegg3.3_30	S	125	101	1	152	46	0	26.3	26.3	0	3	0	0
9	0	30294	495.2	45.02	92.38	56.31	40.73	1	0	2	42_43657	Waldegg3.3_42	S	125	101	5	214	0	3	23.3	23.3	0	3	0	0
9	8	24566	399.2	30.71	99.58	57.94	47.21	1	1	2	44_43657	Waldegg3.3_44	S	125	101	3	251	58	0	26.3	26.3	0	3	0	0
6	12	29845	476.5	39.71	98.11	59.93	41.16	2	1	1	75_43657	Waldegg3.3_75	S	125	101	4	182	64	0	27.7	27.7	0	3	0	0
8	0	32044	627.2	33.01	66.18	56.12	18.88	1	1	3	76_43657	Waldegg3.3_76	S	125	101	4	307	180	0	17.1	17.1	0	2.5	0	0
8	6	35022	524	37.43	104.93	67.35	32.82	2	1	2	77_43657	Waldegg3.3_77	S	125	101	3	238	69	0	25.5	25.5	0	3	0	0
9	12	28786	409.2	31.47	112.93	69.53	47.98	1	0	3	79_43657	Waldegg3.3_79	S	125	101	1	225	0	0	16.3	16.3	0	3.5	0	0
7	3	26134	472	39.33	83.8	49.12	36.94	3	1	2	81_43657	Waldegg3.3_81	S	125	101	3	220	11	0	26.8	26.8	0	2	0	0
9	8	18140	274.5	24.95	91.29	58.71	43.07	2	1	1	82_43657	Waldegg3.3_82	S	125	101	2	275	9	0	30.3	30.3	0	3	0	0
6	7	24893	426.2	32.78	91.4	50.09	58.56	2	1	3	9_43657	Waldegg3.2_9	N	67	54	2	208	105	0	17.3	17.3	0	2.5	0	0
7	9	36096	529.2	37.8	135.75	65.99	71.41	2	1	2	11_43657	Waldegg3.2_11	N	67	54	1	181	26	0	20.1	20.1	0	2.5	1	1
8	11	27297	421.7	42.17	111.06	69.46	57.22	2	1	1	17_43657	Waldegg3.2_17	N	67	54	3	144	5	0	32.4	32.4	0	3	0	0
8	6	29430	509.2	42.43	109.18	60.31	57.17	1	1	2	32_43657	Waldegg3.2_32	N	67	54	3	188	87	0	21.5	21.5	0	3	0	0
10	7	26151	455.7	30.38	96.54	54.71	54.67	2	0	1	78_43657	Waldegg3.2_78	N	67	54	4	225	2	0	25.2	25.2	0	3	0	0
14	9	33019	491.5	37.81	103.84	56.06	59.56	1	0	3	80_43657	Waldegg3.2_80	N	67	54	1	248	0	3	15.2	15.2	0	3	1	1
4	8	29764	458.8	35.29	100.84	58.82	53.03	1	0	2	83_43657	Waldegg3.2_83	N	67	54	1	488	0	3	20.5	20.5	0	3	0	0
4	9	31238	472.3	42.94	92.02	61.13	51.8	3	1	1	84_43657	Waldegg3.2_84	N	67	54	2	146	20	0	30.5	30.5	0	2.5	0	0
7	7	35420	527.2	43.93	107.69	56.4	64.97	3	1	3	85_43657	Waldegg3.2_85	N	67	54	1	155	14	0	19.9	19.9	0	2.5	0	0
8	0	29302	454.2	37.85	99.43	67.05	40.92	1	1	2	13_43658	Waldegg3.3_13	S	101	82	1	207	37	0	23.36	23.36	0	4.5	0	0
8	9	34512	468.7	36.05	87.93	62.52	61.11	3	1	2	30_43658	Waldegg3.3_30	S	101	82	1	153	47	0	27.02	27.02	0	3	0	0
9	0	29459	495.7	38.13	91.88	52.33	32.19	1	0	2	42_43658	Waldegg3.3_42	S	101	82	5	215	0	3	22.62	22.62	0	3.5	0	0
9	13	23362	384.8	29.6	93.64	54.97	51.79	1	1	2	44_43658	Waldegg3.3_44	S	101	82	3	252	59	0	24.95	24.95	0	3	0	0
8	11	24946	418	29.86	83.56	56.31	41.07	2	1	1	75_43658	Waldegg3.3_75	S	101	82	4	183	65	0	28.19	28.19	0	3.5	0	0
6	0	28374	548.3	39.17	63.9	54.67	20.78	1	1	3	76_43658	Waldegg3.3_76	S	101	82	4	308	181	0	17.92	17.92	0	3	0	0
9	3	31049	493.5	41.12	93.02	70.25	40.29	2	1	2	77_43658	Waldegg3.3_77	S	101	82	3	239	70	0	25.14	25.14	0	3.5	0	0
9	10	29633	438.7	36.56	106.64	66.15	55.54	1	0	3	79_43658	Waldegg3.3_79	S	101	82	1	226	0	0	16.34	16.34	0	4.5	0	0
6	5	30352	564.3	47.03	75.11	50	39.69	3	1	2	81_43658	Waldegg3.3_81	S	101	82	3	221	12	0	27.11	27.11	0	2.5	0	0
7	13	26888	413.5	25.84	89.06	56.49	44.7	2	1	1	82_43658	Waldegg3.3_82	S	101	82	2	276	10	0	30.04	30.04	0	3	0	0
6	5	22502	387.5	27.68	102.23	51.85	57.23	2	1	3	9_43658	Waldegg3.2_9	N	54	53	2	209	106	0	16.49	16.49	0	2.5	0	0
9	7	33997	506	38.92	130.48	62.38	73.61	2	1	2	11_43658	Waldegg3.2_11	N	54	53	1	182	27	0	18.8	18.8	0	2.5	1	1
7	5	25900	402.2	30.94	116.48	69.25	60.63	2	1	1	17_43658	Waldegg3.2_17	N	54	53	3	145	6	0	31.96	31.96	0	2.5	0	0
7	5	29666	505.5	42.12	119.62	63.52	59.87	1	1	2	32_43658	Waldegg3.2_32	N	54	53	3	189	88	0	21.05	21.05	0	3	0	0
6	3	24151	426.8	30.49	95.77	56.3	57.27	2	0	1	78_43658	Waldegg3.2_78	N	54	53	4	226	3	0	24.75	24.75	0	2.5	0	0
11	6	31251	463.2	35.63	111.22	55.02	65.23	1	0	3	80_43658	Waldegg3.2_80	N	54	53	1	249	0	3	15.82	15.82	0	3	1	1
6	7	25450	404.5	31.12	101.06	58.37	53.31	1	0	2	83_43658	Waldegg3.2_83	N	54	53	1	489	0	3	18.3	18.3	1	2.5	0	1
4	6	34613	524.3	58.26	95.18	60.51	56.8	3	1	1	84_43658	Waldegg3.2_84	N	54	53	2	147	21	0	30.54	30.54	0	2	0	0
7	5	29911	449.5	44.95	105.45	57.3	68.51	3	1	3	85_43658	Waldegg3.2_85	N	54	53	1	156	15	0	18.49	18.49	0	3	0	0
7	12	23801	401.3	28.67	112.73	51.08	42.32	2	1	3	9_43659	Waldegg3.4_9	N	113	92	2	210	107	0	17.1	17.1	0	3	0	0
8	9	31386	442.7	31.62	155.09	62.15	68.9	2	1	2	11_43659	Waldegg3.4_11	N	113	92	1	183	28	0	21.2	21.2	0	4.5	0	0
8	9	24057	359.3	25.67	126.02	70.14	51.99	2	1	1	17_43659	Waldegg3.4_17	N	113	92	3	146	7	0	32.2	32.2	0	3.5	0	0
8	11	21452	364.3	21.43	120.83	60.43	46.43	1	1	2	32_43659	Waldegg3.4_32	N	113	92	3	190	89	0	21.1	21.1	0	3	0	0
8	8	28611	472.3	31.49	116.52	60.23	51.99	2	1	1	78_43659	Waldegg3.4_78	N	113	92	4	227	4	0	26.1	26.1	0	3.5	0	0
11	11	42038	607.2	35.72	112.89	55.98	48.68	1	0	3	80_43659	Waldegg3.4_80	N	113	92	1	250	0	3	18.1	18.1	0	3.5	0	0
4	7	34638	531	37.93	108.93	59.11	42.09	1	0	3	83_43659	Waldegg3.4_83	N	113	92	1	490	0	3	19.4	19.4	0	3	0	0
4	11	37902	548.7	60.96	108.4	61.03	45.68	3	1	1	84_43659	Waldegg3.4_84	N	113	92	2	148	22	0	31.1	31.1	0	3.5	0	0
12	11	30283	455.5	32.54	113.98	54.96	61.5	3	1	3	85_43659	Waldegg3.4_85	N	113	92	1	157	16	0	18.6	18.6	0	4	0	0
8	0	29594	517.8	32.36	118.37	56.37	44.1	1	1	2	13_43659	Waldegg3.3_13	S	82	74	1	208	38	0	24	24	0	4	0	0
9	8	38874	540	36	93.73	66.11	66.16	3	1	2	30_43659	Waldegg3.3_30	S	82	74	1	154	48	0	26.7	26.7	0	3.5	0	0
8	0	33845	557	50.64	97.83	50.67	38.84	1	0	2	42_43659	Waldegg3.3_42	S	82	74	5	216	0	3	22.4	22.4	0	3	0	0
9	7	25749	428.7	26.79	96.58	54.9	61.14	1	1	2	44_43659	Waldegg3.3_44	S	82	74	3	253	60	0	24.2	24.2	0	3	0	0
8	4	26951	457.2	38.1	85.57	56.38	53.1	2	1	1	75_43659	Waldegg3.3_75	S	82	74	4	184	66	0	24.2	24.2	0	3	0	0
9	0	27692	524.3	40.33	60.37	56.75	27.74	1	1	3	76_43659	Waldegg3.3_76	S	82	74	4	309	182	0	17.6	17.6	0	3	0	0
7	3	32884	517.3	43.11	88.74	66.16	36.58	2	1	2	77_43659	Waldegg3.3_77	S	82	74	3	240	71	0	24.2	24.2	0	3.5	0	0
10	10	31649	469.3	36.1	113.42	68.65	59.13	1	0	3	79_43659	Waldegg3.3_79	S	82	74	1	227	0	0	15.7	15.7	0	4	0	0
7	4	29996	559.2	43.01	77.73	48.77	42.63	3	1	2	81_43659	Waldegg3.3_81	S	82	74	3	222	13	0	27.2	27.2	0	2.5	0	0
8	9	31263	479.2	31.94	86.56	56.74	49.35	2	1	1	82_43659	Waldegg3.3_82	S	82	74	2	277	11	0	28.5	28.5	0	3	0	0
7	8	30061	525.3	27.65	87.42	50.02	49.28	2	1	3	9_43660	Waldegg3.4_9	N	92	95	2	211	108	0	16.8	16.8	0	2	0	0
7	10	31259	468	29.25	122.01	60	71.36	2	1	2	11_43660	Waldegg3.4_11	N	92	95	1	184	29	0	21.2	21.2	0	4	0	0
6	8	26918	418.8	34.9	102.27	69.74	48.66	2	1	1	17_43660	Waldegg3.4_17	N	92	95	3	147	8	0	34.1	34.1	0	3	0	0
7	8	30373	523.8	40.29	102.44	63.81	46.34	1	1	2	32_43660	Waldegg3.4_32	N	92	95	3	191	90	0	22.2	22.2	0	3.5	0	0
5	7	21856	369	26.36	113.22	53.31	42.67	2	1	1	78_43660	Waldegg3.4_78	N	92	95	4	228	5	0	28.3	28.3	0	4	0	0
11	9	29668	433.7	33.36	106.38	56.73	56.74	1	0	3	80_43660	Waldegg3.4_80	N	92	95	1	251	0	3	18.6	18.6	0	3.5	0	0
8	11	31149	487.5	37.5	94.51	58.77	42.64	1	0	3	83_43660	Waldegg3.4_83	N	92	95	1	491	0	3	19.3	19.3	0	3.5	0	0
4	10	34821	505.5	38.88	97.32	63.31	45.22	3	1	1	84_43660	Waldegg3.4_84	N	92	95	2	149	23	0	34.2	34.2	0	2.5	0	0
8	8	30611	481	30.06	98.81	52.06	66.28	3	1	3	85_43660	Waldegg3.4_85	N	92	95	1	158	17	0	19.4	19.4	0	3.5	0	0
7	0	29242	493.7	32.91	118.29	59.31	49.34	1	1	2	13_43660	Waldegg3.3_13	S	74	71	1	209	39	0	24.9	24.9	0	3	0	0
7	6	41231	555	39.64	99.49	65.65	73.26	3	1	2	30_43660	Waldegg3.3_30	S	74	71	1	155	49	0	27.7	27.7	0	3	0	0
7	1	32006	534.5	53.45	97.71	49.62	36.64	1	0	2	42_43660	Waldegg3.3_42	S	74	71	5	217	0	3	23.7	23.7	0	3	0	0
3	13	23809	394.3	26.29	96.06	54.99	59.96	1	1	2	44_43660	Waldegg3.3_44	S	74	71	3	254	61	0	25.4	25.4	0	3.5	0	0
9	6	26890	453.8	41.26	85.57	57.46	52.87	2	1	1	75_43660	Waldegg3.3_75	S	74	71	4	185	67	0	25.1	25.1	0	2.5	0	0
6	0	27358	498.3	38.33	62.54	56.29	30.96	1	1	3	76_43660	Waldegg3.3_76	S	74	71	4	310	183	0	17.6	17.6	0	2	0	0
7	2	32210	514.5	46.77	89.41	66.83	47.11	2	1	2	77_43660	Waldegg3.3_77	S	74	71	3	241	72	0	23	23	0	3	0	0
7	8	34219	516.5	36.89	117.46	67.63	63.13	1	0	3	79_43660	Waldegg3.3_79	S	74	71	1	228	0	0	16.9	16.9	0	3	0	0
8	4	29435	549.3	42.26	84.24	48.81	53.49	3	1	2	81_43660	Waldegg3.3_81	S	74	71	3	223	14	0	26.2	26.2	0	1.5	0	0
8	6	22938	403.3	26.89	101.39	50.97	49.48	2	1	3	9_43661	Waldegg3.4_9	N	95	70	2	212	109	0	16.5	16.5	0	3	0	0
9	6	33690	483.5	32.23	131.3	66.45	67.4	2	1	2	11_43661	Waldegg3.4_11	N	95	70	1	185	30	0	20.4	20.4	0	3	1	1
7	12	28554	449.2	29.94	113.38	69.64	51.19	2	1	1	17_43661	Waldegg3.4_17	N	95	70	3	148	9	0	30.5	30.5	0	3	0	0
8	8	32061	545.5	36.37	114.86	65.3	51.26	1	1	2	32_43661	Waldegg3.4_32	N	95	70	3	192	91	0	20.8	20.8	0	3.5	0	0
11	0	27409	463.7	35.67	143.03	54.49	34.09	2	1	2	56_43661	Waldegg3.4_56	N	95	70	2	205	127	0	25.4	25.4	0	3.5	0	0
10	10	23164	402.8	13.89	105.2	58.06	39.33	2	1	1	78_43661	Waldegg3.4_78	N	95	70	4	229	6	0	24.9	24.9	0	3.5	0	0
4	12	34901	506.7	36.19	120.55	57.03	56.34	1	0	3	80_43661	Waldegg3.4_80	N	95	70	1	252	0	3	19.4	19.4	0	3	0	0
7	8	30579	490.3	35.02	101.03	58.36	48.01	1	0	3	83_43661	Waldegg3.4_83	N	95	70	1	492	0	3	19	19	0	3.5	0	0
6	9	36006	536.2	48.74	107.98	64.64	50.06	3	1	1	84_43661	Waldegg3.4_84	N	95	70	2	150	24	0	30.3	30.3	0	3	0	0
9	7	30398	470.8	33.63	105.5	55.47	60.86	3	1	3	85_43661	Waldegg3.4_85	N	95	70	1	159	18	0	18.7	18.7	0	3	0	0
8	0	28002	485	37.31	122.47	59.33	43.89	1	1	2	13_43661	Waldegg3.3_13	S	71	60	1	210	40	0	22.4	22.4	0	3.5	0	0
9	7	35476	478.7	31.91	99.23	64.04	76.39	3	1	2	30_43661	Waldegg3.3_30	S	71	60	1	156	50	0	25.3	25.3	0	3	0	0
11	0	28128	479.2	39.93	95.24	48.83	37.23	1	0	2	42_43661	Waldegg3.3_42	S	71	60	5	218	0	3	20.1	20.1	0	2.5	0	0
10	5	23434	383	29.46	112.09	55.01	67.13	1	1	2	44_43661	Waldegg3.3_44	S	71	60	3	255	62	0	21.9	21.9	0	2.5	0	0
9	5	24030	406.5	36.95	89.9	56.94	57.06	2	1	1	75_43661	Waldegg3.3_75	S	71	60	4	186	68	0	21.2	21.2	1	2.5	0	1
6	0	26800	495.8	35.42	63.26	56.9	30.26	1	1	3	76_43661	Waldegg3.3_76	S	71	60	4	311	184	0	15.4	15.4	0	1.5	1	1
4	0	31502	500.8	50.08	86.5	65.77	30.47	2	1	2	77_43661	Waldegg3.3_77	S	71	60	3	242	73	0	23.3	23.3	0	3	0	0
8	6	29153	437.8	39.8	130.39	65.96	68.92	1	0	3	79_43661	Waldegg3.3_79	S	71	60	1	229	0	0	14.5	14.5	0	3	0	0
7	10	28544	544.5	49.5	89	49.47	55.8	3	1	2	81_43661	Waldegg3.3_81	S	71	60	3	224	15	0	24.8	24.8	0	1	1	1
7	12	26836	458.5	32.75	106.76	51.41	53.09	2	1	3	9_43662	Waldegg3.4_9	N	70	59	2	213	110	0	15.5	15.5	0	2.5	0	0
8	7	32551	474.2	33.87	147.39	62.48	71.7	2	1	2	11_43662	Waldegg3.4_11	N	70	59	1	186	31	0	19	19	0	3.5	0	0
8	10	29680	458.7	45.87	130.34	72.75	56.93	2	1	1	17_43662	Waldegg3.4_17	N	70	59	3	149	10	0	28.4	28.4	0	2.5	0	0
8	11	30564	520.3	57.81	122.38	63.54	54.74	1	1	2	32_43662	Waldegg3.4_32	N	70	59	3	193	92	0	21.7	21.7	0	3	0	0
7	9	17846	331.2	12.27	117.63	57.2	52.63	2	1	1	78_43662	Waldegg3.4_78	N	70	59	4	230	7	0	24.6	24.6	0	3	0	0
19	7	35333	515	42.92	129.84	59.99	64.01	1	0	3	80_43662	Waldegg3.4_80	N	70	59	1	253	0	3	19.4	19.4	0	2.5	0	0
7	8	32053	514.7	39.59	104.21	59.36	49.96	1	0	3	83_43662	Waldegg3.4_83	N	70	59	1	493	0	3	18.7	18.7	0	3	0	0
4	10	35170	522.8	40.22	124.75	62.47	54.06	3	1	1	84_43662	Waldegg3.4_84	N	70	59	2	151	25	0	31.1	31.1	0	3	0	0
11	8	31560	490.7	35.05	119.64	56.26	65.89	3	1	3	85_43662	Waldegg3.4_85	N	70	59	1	160	19	0	18.7	18.7	0	3	0	0
7	0	25081	437.5	39.77	131.4	58.06	42.49	1	1	2	13_43662	Waldegg3.3_13	S	60	55	1	211	41	0	21.2	21.2	0	3	0	0
8	7	34988	482.3	34.45	111.26	64.91	73.57	3	1	2	30_43662	Waldegg3.3_30	S	60	55	1	157	51	0	25.2	25.2	0	2.5	0	0
7	0	24870	427.3	42.73	103.93	48.86	42.49	1	0	2	42_43662	Waldegg3.3_42	S	60	55	5	219	0	3	19.8	19.8	0	3	0	0
4	9	24346	421.7	28.11	116.1	53.63	67.04	1	1	2	44_43662	Waldegg3.3_44	S	60	55	3	256	63	0	22.3	22.3	0	2	0	0
4	7	23498	410.5	41.05	101.2	56.08	61.1	2	1	1	75_43662	Waldegg3.3_75	S	60	55	4	187	69	0	20	20	1	2	1	1
5	0	21809	418.5	46.5	73.48	55.07	31.37	1	1	3	76_43662	Waldegg3.3_76	S	60	55	4	312	185	0	13.8	13.8	1	1.5	1	1
12	2	29308	471.7	39.31	100.87	67.07	36.55	2	1	2	77_43662	Waldegg3.3_77	S	60	55	3	243	74	0	22.6	22.6	0	2.5	0	0
7	7	26753	413.8	34.49	134.88	62.51	67.46	1	0	3	79_43662	Waldegg3.3_79	S	60	55	1	230	0	0	14.6	14.6	0	3	0	0
7	7	25161	435.5	33.5	105.68	51.24	54.56	2	1	3	9_43663	Waldegg3.4_9	N	59	66	2	214	111	0	15.4	15.4	0	2.5	0	0
8	5	33219	490	28.82	130.52	61.98	68.74	2	1	2	11_43663	Waldegg3.4_11	N	59	66	1	187	32	0	19	19	0	3	1	1
6	7	28449	439.8	39.98	118.26	69.9	58.09	2	1	1	17_43663	Waldegg3.4_17	N	59	66	3	150	11	0	27.2	27.2	1	3	0	1
9	4	30328	526	43.83	120.77	62.66	58.32	1	1	2	32_43663	Waldegg3.4_32	N	59	66	3	194	93	0	19.6	19.6	0	3	0	0
9	0	30241	515	46.82	137.13	54.2	39.61	2	1	2	56_43663	Waldegg3.4_56	N	59	66	2	207	129	0	22.5	22.5	0	3	0	0
9	5	25516	467.7	22.27	107.47	57.21	55.6	2	1	1	78_43663	Waldegg3.4_78	N	59	66	4	231	8	0	23.6	23.6	0	3	0	0
13	9	33905	494	32.93	137.52	58.86	65.86	1	0	3	80_43663	Waldegg3.4_80	N	59	66	1	254	0	3	18.9	18.9	0	3.5	0	0
12	6	31486	494.3	41.19	104.92	58.96	48.59	1	0	3	83_43663	Waldegg3.4_83	N	59	66	1	494	0	3	17.6	17.6	0	2.5	0	0
8	8	31728	475.3	52.81	106.59	63.46	55.37	3	1	1	84_43663	Waldegg3.4_84	N	59	66	2	152	26	0	30.5	30.5	0	2.5	0	0
9	10	27264	416.2	34.68	127.88	55.19	68.94	3	1	3	85_43663	Waldegg3.4_85	N	59	66	1	161	20	0	20.1	20.1	0	3	0	0
8	9	24974	431.7	33.21	100.39	52.8	55.13	2	1	3	9_43664	Waldegg3.4_9	N	66	57	2	215	112	0	14.6	14.6	0	2	0	0
7	6	34454	505.7	36.12	120.91	62.64	73.26	2	1	2	11_43664	Waldegg3.4_11	N	66	57	1	188	33	0	19.7	19.7	0	3	1	1
9	9	26792	414.8	34.57	126.45	69.95	59.68	2	1	1	17_43664	Waldegg3.4_17	N	66	57	3	151	12	0	26.7	26.7	1	3	0	1
9	8	28180	498	45.27	114.6	60.21	54.89	1	1	2	32_43664	Waldegg3.4_32	N	66	57	3	195	94	0	19.2	19.2	0	3.5	0	0
6	0	27732	486.8	40.57	119.31	53.95	42.68	2	1	2	56_43664	Waldegg3.4_56	N	66	57	2	208	130	0	21.5	21.5	1	3.5	0	1
4	8	22061	400	18.18	107.17	60.11	57.91	2	1	1	78_43664	Waldegg3.4_78	N	66	57	4	232	9	0	20.5	20.5	1	3.5	0	1
11	10	34402	509.8	42.49	123.5	59.62	65.93	1	0	3	80_43664	Waldegg3.4_80	N	66	57	1	255	0	3	18	18	0	3.5	0	0
6	8	28915	451.8	37.65	100.32	57.95	50.39	1	0	3	83_43664	Waldegg3.4_83	N	66	57	1	495	0	3	17	17	0	3	0	0
6	8	32211	488.5	54.28	100.9	64.17	57.92	3	1	1	84_43664	Waldegg3.4_84	N	66	57	2	153	27	0	30	30	0	2.5	0	0
8	5	27805	432.5	27.03	106.43	55.61	73.58	3	1	3	85_43664	Waldegg3.4_85	N	66	57	1	162	21	0	19	19	0	3	0	0
10	0	16465	284.2	20.3	110.65	53.46	37.53	1	1	3	13_43714	Waldegg4.1_13	S	152	90	1	262	93	0	17.4	19.3	0	NA	0	0
8	9	33484	457.7	32.69	117.41	58.95	66.49	2	1	2	30_43714	Waldegg4.1_30	S	152	90	1	208	103	0	23.9	24.4	0	NA	0	0
13	9	26900	424.2	32.63	90.16	59.78	53.09	1	1	3	44_43714	Waldegg4.1_44	S	152	90	3	306	115	0	19.6	19.2	0	NA	0	0
9	7	27033	433.3	36.11	75.08	60.34	44.04	2	1	2	75_43714	Waldegg4.1_75	S	152	90	4	238	121	0	23	24.1	0	NA	0	0
10	10	29107	419	34.92	107.86	67.53	54.61	1	1	3	79_43714	Waldegg4.1_79	S	152	90	1	281	34	0	12.7	13.5	0	NA	0	0
7	9	28027	504.2	45.83	74.66	46.4	37.21	3	1	2	81_43714	Waldegg4.1_81	S	152	90	3	276	68	0	21.4	24.2	0	NA	0	0
9	0	29735	487.8	28.7	117.71	58.08	52.45	1	1	3	13_43715	Waldegg4.1_13	S	90	69	1	263	94	0	19.3	19.3	0	NA	0	0
9	7	28779	421.8	32.45	103.24	55.77	73.24	2	1	2	30_43715	Waldegg4.1_30	S	90	69	1	209	104	0	24.4	24	0	NA	0	0
11	7	24934	404.7	28.9	95.58	59.23	61.5	1	1	3	44_43715	Waldegg4.1_44	S	90	69	3	307	116	0	19.2	17.6	0	NA	0	0
8	7	23737	407.8	33.99	83.5	53.7	51.71	2	1	2	75_43715	Waldegg4.1_75	S	90	69	4	239	122	0	24.1	21.8	0	NA	0	0
6	10	23578	355.8	39.54	106.71	67.75	58.46	1	1	3	79_43715	Waldegg4.1_79	S	90	69	1	282	35	0	13.5	13.4	0	NA	0	0
7	8	23234	435.8	39.62	79.36	46.28	50.6	3	1	2	81_43715	Waldegg4.1_81	S	90	69	3	277	69	0	24.2	22.9	0	NA	0	0
3	9	27885	468	33.43	89.21	52.71	34.01	1	1	3	9_43716	Waldegg4.2_9	N	125	71	2	266	164	0	12.6	13.9	0	4.5	0	0
5	11	28046	417.3	37.94	112.83	71.73	46.9	2	1	3	17_43716	Waldegg4.2_17	N	125	71	3	202	64	0	17.7	19.3	0	3.5	0	0
6	11	30567	515.7	36.83	96.87	60.89	35.13	1	1	3	32_43716	Waldegg4.2_32	N	125	71	3	246	146	0	19	19.8	0	4	0	0
7	0	28111	477.7	39.81	120.95	53.85	40.39	2	1	3	56_43716	Waldegg4.2_56	N	125	71	2	259	182	0	14.5	16.2	0	4.5	0	0
6	11	26907	472.3	31.49	101.45	52.66	41.52	2	1	2	78_43716	Waldegg4.2_78	N	125	71	4	283	61	0	21.5	23.2	0	4.5	0	0
5	10	34443	516.8	34.46	108.1	53.65	63.4	2	0	3	85_43716	Waldegg4.2_85	N	125	71	1	211	0	3	15.8	17	0	4	0	0
5	0	15830	305.3	21.81	124.53	53.48	49.98	1	1	3	13_43716	Waldegg4.1_13	S	69	53	1	264	95	0	19.3	19.3	0	4	0	0
8	10	34247	486.7	32.44	110.44	57.37	75.25	2	1	2	30_43716	Waldegg4.1_30	S	69	53	1	210	105	0	24	20.2	0	3	0	0
11	10	24968	398.2	28.44	92.76	58.07	60.1	1	1	3	44_43716	Waldegg4.1_44	S	69	53	3	308	117	0	17.6	15.5	0	2.5	1	1
10	6	23838	409.8	34.15	74.42	54.18	54.4	2	1	2	75_43716	Waldegg4.1_75	S	69	53	4	240	123	0	21.8	17.7	1	2	1	1
6	7	30556	451.7	37.64	95.63	65.15	61.02	1	1	3	79_43716	Waldegg4.1_79	S	69	53	1	283	36	0	13.4	11.8	0	3.5	0	0
6	7	28922	531.8	44.32	79.29	46.5	49.28	3	1	2	81_43716	Waldegg4.1_81	S	69	53	3	278	70	0	22.9	18.6	1	2	1	1
5	8	20799	360.7	27.74	76.92	52.79	35.56	1	1	3	9_43717	Waldegg4.2_9	N	71	57	2	267	165	0	13.9	11.1	0	3	0	0
7	8	20856	315.2	26.26	94.78	73.18	46.97	2	1	3	17_43717	Waldegg4.2_17	N	71	57	3	203	65	0	19.3	18.3	0	4	0	0
7	10	26881	472.7	31.51	97.8	59.08	44.81	1	1	3	32_43717	Waldegg4.2_32	N	71	57	3	247	147	0	19.8	17.4	0	4.5	0	0
10	0	25214	443.8	36.99	117.61	52.42	39.31	2	1	3	56_43717	Waldegg4.2_56	N	71	57	2	260	183	0	16.2	14	0	4.5	0	0
10	9	15933	277.8	15.44	99.54	52.93	47.43	2	1	2	78_43717	Waldegg4.2_78	N	71	57	4	284	62	0	23.2	22	0	4.5	0	0
10	11	25882	415.5	29.68	108.29	51.15	60.64	2	0	3	85_43717	Waldegg4.2_85	N	71	57	1	212	0	3	17	14.8	0	4.5	0	0
11	0	11444	210	17.5	113.94	49.54	47.09	1	1	3	13_43717	Waldegg4.1_13	S	53	50	1	265	96	0	19.3	16.8	0	4	0	0
9	9	32232	441	36.75	99.91	57.87	67.92	2	1	2	30_43717	Waldegg4.1_30	S	53	50	1	211	106	0	20.2	16	1	3	0	1
12	8	19383	316.8	22.63	99.49	55.07	60.69	1	1	3	44_43717	Waldegg4.1_44	S	53	50	3	309	118	0	15.5	14.4	1	3	0	1
9	7	20629	358.2	32.56	71.85	54.14	44.92	2	1	2	75_43717	Waldegg4.1_75	S	53	50	4	241	124	0	17.7	13.3	1	2.5	1	1
11	5	25376	385	32.08	102.07	64.24	63.48	1	1	3	79_43717	Waldegg4.1_79	S	53	50	1	284	37	0	11.8	10.5	1	4.5	0	1
9	9	24696	477.3	36.72	69.51	47.04	50.02	3	1	2	81_43717	Waldegg4.1_81	S	53	50	3	279	71	0	18.6	15.9	1	2.5	0	1
8	8	20485	365.2	36.52	85.02	49.12	34.85	1	1	3	9_43718	Waldegg4.2_9	N	57	44	2	268	166	0	11.1	NA	0	3.5	0	0
8	9	27805	433.2	36.1	96.52	67.98	52.79	2	1	3	17_43718	Waldegg4.2_17	N	57	44	3	204	66	0	18.3	18.2	0	3.5	0	0
8	11	28173	494.7	44.97	102.67	60.98	49.93	1	1	3	32_43718	Waldegg4.2_32	N	57	44	3	248	148	0	17.4	17.4	0	4	0	0
10	0	24233	431.8	39.26	121.05	52.23	40.99	2	1	3	56_43718	Waldegg4.2_56	N	57	44	2	261	184	0	14	13.1	0	4.5	0	0
10	6	11963	212.8	10.64	97.11	49.64	48.08	2	1	2	78_43718	Waldegg4.2_78	N	57	44	4	285	63	0	22	15.9	1	3.5	0	1
7	5	25406	405.7	36.88	116.46	52.6	63.56	2	0	3	85_43718	Waldegg4.2_85	N	57	44	1	213	0	3	14.8	12.6	1	4	0	1
8	8	27322	376.8	31.4	103.45	61.81	69.19	2	1	2	30_43718	Waldegg4.1_30	S	50	35	1	212	107	0	16	15.5	1	3	0	1
12	9	17997	300.2	23.09	90.49	54.21	55.42	1	1	3	44_43718	Waldegg4.1_44	S	50	35	3	310	119	0	14.4	15.6	0	3	0	0
9	10	17779	311.2	28.29	70.94	55.56	43.82	2	1	2	75_43718	Waldegg4.1_75	S	50	35	4	242	125	0	13.3	13.5	1	2	1	1
11	7	20801	318	35.33	93.47	62.47	56	1	1	3	79_43718	Waldegg4.1_79	S	50	35	1	285	38	0	10.5	7.9	1	3.5	0	1
9	9	20939	403.3	33.61	72.12	45.42	46.72	3	1	2	81_43718	Waldegg4.1_81	S	50	35	3	280	72	0	15.9	10.9	1	1.5	1	1
7	7	22779	401.3	30.87	83.57	50.06	39.7	1	1	3	9_43719	Waldegg4.2_9	N	44	44	2	269	167	0	NA	9.9	1	3	0	1
10	11	25801	396.2	33.01	102.3	66.5	56.46	2	1	3	17_43719	Waldegg4.2_17	N	44	44	3	205	67	0	18.2	16.8	0	3	0	0
9	10	27275	478.7	31.91	96.02	59.16	49.57	1	1	3	32_43719	Waldegg4.2_32	N	44	44	3	249	149	0	17.4	15	1	3	1	1
10	0	23466	431.2	28.74	108.19	49.61	42.51	2	1	3	56_43719	Waldegg4.2_56	N	44	44	2	262	185	0	13.1	12.7	0	4	0	0
7	8	13860	254.2	15.89	91.94	48.98	47.24	2	1	2	78_43719	Waldegg4.2_78	N	44	44	4	286	64	0	15.9	16.6	1	3.5	0	1
9	9	24177	399.3	30.72	104.02	51.44	63.1	2	0	3	85_43719	Waldegg4.2_85	N	44	44	1	214	0	3	12.6	14.1	0	3.5	0	0
9	9	24478	352.2	27.09	94.93	59.27	68.69	2	1	2	30_43719	Waldegg4.1_30	S	35	36	1	213	108	0	15.5	18.5	1	3	0	1
7	8	17905	299.2	23.01	88.63	55.43	52.55	1	1	3	44_43719	Waldegg4.1_44	S	35	36	3	311	120	0	15.6	15.1	1	3	0	1
7	7	15595	282.3	21.72	60.9	52.33	33.47	2	1	2	75_43719	Waldegg4.1_75	S	35	36	4	243	126	0	13.5	11.4	1	2	1	1
13	8	15078	242.2	26.91	77.66	56.9	48.03	1	1	3	79_43719	Waldegg4.1_79	S	35	36	1	286	39	0	7.9	8.9	1	3	1	1
7	8	14426	293.8	20.99	69.69	41.57	46.47	3	1	2	81_43719	Waldegg4.1_81	S	35	36	3	281	73	0	10.9	10.7	1	1.5	1	1
9	13	27773	380	38	121.22	64.29	61.41	2	1	2	30_43720	Waldegg4.3_30	S	120	94	1	214	109	0	18.5	23.6	0	4	0	0
13	12	19499	329.2	20.57	106.02	57.86	48.52	1	1	3	44_43720	Waldegg4.3_44	S	120	94	3	312	121	0	15.1	16.85	0	4	0	0
8	8	16722	281.2	28.12	73	65.07	34.67	2	1	3	75_43720	Waldegg4.3_75	S	120	94	4	244	127	0	11.4	14.48	0	4	0	0
9	11	18242	273.8	30.43	112.27	67.81	41.63	1	1	3	79_43720	Waldegg4.3_79	S	120	94	1	287	40	0	8.9	10.98	0	4.5	0	0
6	7	12038	221.3	27.67	69.33	44.42	24.49	3	1	3	81_43720	Waldegg4.3_81	S	120	94	3	282	74	0	10.7	13.34	0	3.5	0	0
8	10	19313	356.7	29.72	76.52	49.27	37.92	1	1	3	9_43720	Waldegg4.2_9	N	44	42	2	270	168	0	9.9	9.9	1	3	0	1
10	9	26630	410.8	34.24	97.89	68.63	57.44	2	1	3	17_43720	Waldegg4.2_17	N	44	42	3	206	68	0	16.8	15.28	1	2.5	1	1
8	8	24144	427	30.5	104.65	56.94	54.49	1	1	3	32_43720	Waldegg4.2_32	N	44	42	3	250	150	0	15	15.74	0	3.5	0	0
10	0	21748	390.5	30.04	113.85	51.54	41.52	2	1	3	56_43720	Waldegg4.2_56	N	44	42	2	263	186	0	12.7	12.11	1	4	0	1
10	8	17882	307.8	16.2	85.1	53.54	52.6	2	1	2	78_43720	Waldegg4.2_78	N	44	42	4	287	65	0	16.6	14.87	1	3.5	0	1
8	9	23037	383	27.36	90.69	50.08	59.58	2	0	3	85_43720	Waldegg4.2_85	N	44	42	1	215	0	3	14.1	13.46	0	3.5	0	0
7	11	41681	577.7	38.51	107.07	64.03	58.1	2	1	2	30_43721	Waldegg4.3_30	S	94	69	1	215	110	0	23.6	22.7	0	4	0	0
11	12	24856	404.7	22.48	93.89	56.75	53.77	1	1	3	44_43721	Waldegg4.3_44	S	94	69	3	313	122	0	16.85	15.4	0	4.5	0	0
10	7	24181	423.5	30.25	67.26	57.44	37.29	2	1	3	75_43721	Waldegg4.3_75	S	94	69	4	245	128	0	14.48	15.9	0	3.5	0	0
8	10	31027	476.2	31.74	96.2	65.6	50.26	1	1	3	79_43721	Waldegg4.3_79	S	94	69	1	288	41	0	10.98	12.3	0	3.5	0	0
7	7	25361	491.3	30.71	57.45	48.4	33.95	3	1	3	81_43721	Waldegg4.3_81	S	94	69	3	283	75	0	13.34	16.2	0	3	0	0
5	8	20520	379.3	22.31	81.57	46.11	34.97	1	1	3	9_43721	Waldegg4.2_9	N	42	30	2	271	169	0	9.9	10	1	2.5	1	1
10	8	27194	426.7	32.82	97.02	64.75	52.78	2	1	3	17_43721	Waldegg4.2_17	N	42	30	3	207	69	0	15.28	13.5	1	2.5	1	1
11	9	24347	439.2	33.78	97.28	57.42	52.32	1	1	3	32_43721	Waldegg4.2_32	N	42	30	3	251	151	0	15.74	15.9	0	3	1	1
11	0	21952	426	30.43	114.52	49	40.42	2	1	3	56_43721	Waldegg4.2_56	N	42	30	2	264	187	0	12.11	11.4	1	3.5	0	1
9	8	17896	328.8	20.55	87.05	49.57	53.79	2	1	2	78_43721	Waldegg4.2_78	N	42	30	4	288	66	0	14.87	14.2	1	4	0	1
9	9	25220	417.3	27.82	89.07	50.54	61.31	2	0	3	85_43721	Waldegg4.2_85	N	42	30	1	216	0	3	13.46	12.5	1	3	1	1
8	9	17359	295.5	22.73	79.7	56.91	31.26	1	1	3	9_43722	Waldegg4.4_9	N	131	98	2	272	170	0	10	10.27	0	3.5	0	0
6	10	26028	386.7	38.67	112.44	69.04	47.44	2	1	3	17_43722	Waldegg4.4_17	N	131	98	3	208	70	0	13.5	16.63	0	4	0	0
8	9	28623	483	34.5	100.35	61.69	39.5	1	1	3	32_43722	Waldegg4.4_32	N	131	98	3	252	152	0	15.9	16.82	0	3.5	0	0
11	0	24751	455.8	32.56	122.97	50.93	40.04	2	1	3	56_43722	Waldegg4.4_56	N	131	98	2	265	188	0	11.4	14.2	0	4.5	0	0
11	10	16675	272.8	13.64	85.89	49.48	50.53	2	1	3	78_43722	Waldegg4.4_78	N	131	98	4	289	67	0	14.2	17.81	0	4	0	0
7	11	24220	385	21.39	112.72	56.99	36.92	1	0	3	83_43722	Waldegg4.4_83	N	131	98	1	552	0	3	12.1	13.55	0	3.5	0	0
13	8	30550	472.7	29.54	108.47	53.04	58.18	2	0	3	85_43722	Waldegg4.4_85	N	131	98	1	217	0	3	12.5	15.38	0	4	0	0
8	8	36926	507.5	42.29	118.56	64.11	70.37	2	1	2	30_43722	Waldegg4.3_30	S	69	59	1	216	111	0	22.7	23.05	0	3.5	0	0
8	10	24506	401.8	30.91	99.99	58.63	58.44	1	1	3	44_43722	Waldegg4.3_44	S	69	59	3	314	123	0	15.4	15.22	0	3.5	0	0
7	11	25629	443.7	40.33	82.27	59.33	50.88	2	1	3	75_43722	Waldegg4.3_75	S	69	59	4	246	129	0	15.9	18.35	0	3.5	0	0
10	8	29634	447.5	37.29	115.5	68.44	60.07	1	1	3	79_43722	Waldegg4.3_79	S	69	59	1	289	42	0	12.3	12.54	0	4	0	0
6	8	28678	535.3	44.61	78.05	47.72	33.36	3	1	3	81_43722	Waldegg4.3_81	S	69	59	3	284	76	0	16.2	17.34	0	3	0	0
7	9	22468	405	28.93	71.59	55.34	28.35	1	1	3	9_43723	Waldegg4.4_9	N	98	64	2	273	171	0	10.27	11.8	0	3.5	0	0
8	11	28603	443.2	31.65	96.13	70.11	48.55	2	1	3	17_43723	Waldegg4.4_17	N	98	64	3	209	71	0	16.63	17.9	0	3.5	0	0
6	10	31670	543	33.94	90.3	62.96	37.19	1	1	3	32_43723	Waldegg4.4_32	N	98	64	3	253	153	0	16.82	15.8	0	4	0	0
10	0	25563	463.5	33.11	112.46	49.64	39.76	2	1	3	56_43723	Waldegg4.4_56	N	98	64	2	266	189	0	14.2	13.9	0	4.5	0	0
5	7	22996	367.2	24.48	101.69	57.06	37.85	1	0	3	83_43723	Waldegg4.4_83	N	98	64	1	553	0	3	13.55	14.4	0	3.5	0	0
6	10	30682	467.2	42.47	89.58	61.49	44.18	3	1	2	84_43723	Waldegg4.4_84	N	98	64	2	212	86	0	23.9	22.4	0	4	0	0
7	10	27801	446.2	31.87	81.99	52.75	52.34	2	0	3	85_43723	Waldegg4.4_85	N	98	64	1	218	0	3	15.38	15.8	0	4	0	0
9	8	40297	559.5	43.04	115.68	61.52	71.88	2	1	2	30_43723	Waldegg4.3_30	S	59	48	1	217	112	0	23.05	21.5	0	3.5	0	0
11	9	31873	518.5	64.81	106.12	51.16	56.35	1	0	3	42_43723	Waldegg4.3_42	S	59	48	5	279	0	3	16.3	16	0	4	0	0
11	9	26125	418.5	29.89	104.06	55.23	59.86	1	1	3	44_43723	Waldegg4.3_44	S	59	48	3	315	124	0	15.22	13.1	1	3.5	0	1
9	8	29154	492.5	49.25	81.99	58.08	46.38	2	1	3	75_43723	Waldegg4.3_75	S	59	48	4	247	130	0	18.35	16.5	0	3.5	0	0
10	8	30194	450.8	40.98	123.31	66.95	64.66	1	1	3	79_43723	Waldegg4.3_79	S	59	48	1	290	43	0	12.54	12.7	0	4	0	0
9	9	28573	539.3	38.52	82.34	50.13	33.63	3	1	3	81_43723	Waldegg4.3_81	S	59	48	3	285	77	0	17.34	15.2	0	2.5	0	0
5	11	29099	506.7	36.19	79.92	54.09	37.58	1	1	3	9_43724	Waldegg4.4_9	N	64	57	2	274	172	0	11.8	10.4	0	3.5	0	0
9	9	32257	459.2	35.32	126.66	66.65	62.84	3	1	3	11_43724	Waldegg4.4_11	N	64	57	1	247	93	0	14.9	16.7	0	4.5	0	0
6	8	28631	449.3	37.44	95.41	71.94	47.74	2	1	3	17_43724	Waldegg4.4_17	N	64	57	3	210	72	0	17.9	18.4	0	3.5	0	0
8	10	31412	525	37.5	98.95	64.77	41.21	1	1	3	32_43724	Waldegg4.4_32	N	64	57	3	254	154	0	15.8	13.4	1	4	0	1
12	0	23886	459.7	28.73	108.44	48.95	36.11	2	1	3	56_43724	Waldegg4.4_56	N	64	57	2	267	190	0	13.9	13.1	0	4.5	0	0
5	2	12150	199.5	16.63	93.82	57.04	46.61	1	0	3	83_43724	Waldegg4.4_83	N	64	57	1	554	0	3	14.4	13.6	0	3.5	0	0
9	11	35607	545.3	49.58	98.67	59.44	52.76	3	1	2	84_43724	Waldegg4.4_84	N	64	57	2	213	87	0	22.4	23.8	0	3.5	0	0
5	7	27074	442.2	36.85	95.26	51.67	54.13	2	0	3	85_43724	Waldegg4.4_85	N	64	57	1	219	0	3	15.8	16.5	0	4	0	0
7	6	36413	495.3	41.28	117.48	63	72.19	2	1	2	30_43724	Waldegg4.3_30	S	48	34	1	218	113	0	21.5	19.4	0	3	0	0
9	8	30594	505.5	50.55	113.02	50.4	59.69	1	0	3	42_43724	Waldegg4.3_42	S	48	34	5	280	0	3	16	15.5	0	3.5	0	0
8	8	23820	381.5	25.43	106.93	55.65	61.79	1	1	3	44_43724	Waldegg4.3_44	S	48	34	3	316	125	0	13.1	13.2	1	3	1	1
8	11	26338	455	45.5	84.27	54.99	50.29	2	1	3	75_43724	Waldegg4.3_75	S	48	34	4	248	131	0	16.5	14.2	0	3	0	0
8	5	27505	412.2	41.22	109.9	71.44	67.41	1	1	3	79_43724	Waldegg4.3_79	S	48	34	1	291	44	0	12.7	11.1	0	3	0	0
3	7	25119	440.3	31.45	80.26	51.69	38.3	1	1	3	9_43725	Waldegg4.4_9	N	57	40	2	275	173	0	10.4	11	0	3	0	0
8	6	37094	535	41.15	129.36	67.94	69.49	3	1	3	11_43725	Waldegg4.4_11	N	57	40	1	248	94	0	16.7	14.8	0	3.5	0	0
8	8	28909	442	44.2	90.21	69.83	45.83	2	1	3	17_43725	Waldegg4.4_17	N	57	40	3	211	73	0	18.4	17.4	0	3	0	0
8	10	27617	464.5	35.73	78.14	63.2	32.43	1	1	3	32_43725	Waldegg4.4_32	N	57	40	3	255	155	0	13.4	10.1	1	3	0	1
10	0	24995	478.2	31.88	118.81	46.98	37.8	2	1	3	56_43725	Waldegg4.4_56	N	57	40	2	268	191	0	13.1	13.4	0	4	0	0
4	3	8899	144.5	16.06	93.16	54.6	44.21	1	0	3	83_43725	Waldegg4.4_83	N	57	40	1	555	0	3	13.6	11.9	0	3.5	0	0
6	8	36710	544.5	60.5	94.32	60.08	50.35	3	1	2	84_43725	Waldegg4.4_84	N	57	40	2	214	88	0	23.8	20.8	0	3	0	0
5	9	28640	468	33.43	102.09	52.55	58.36	2	0	3	85_43725	Waldegg4.4_85	N	57	40	1	220	0	3	16.5	16.2	0	3.5	0	0
8	5	34056	482.7	32.18	98.51	60.6	67.84	2	1	2	30_43725	Waldegg4.3_30	S	34	40	1	219	114	0	19.4	18.1	1	3	0	1
12	6	29579	479.3	47.93	93.26	50.48	54.06	1	0	3	42_43725	Waldegg4.3_42	S	34	40	5	281	0	3	15.5	14.2	0	3	0	0
13	7	24370	395	24.69	89.74	53.8	58.24	1	1	3	44_43725	Waldegg4.3_44	S	34	40	3	317	126	0	13.2	14.2	0	3	1	1
8	5	21268	372.7	31.06	71.19	53.71	52.9	2	1	3	75_43725	Waldegg4.3_75	S	34	40	4	249	132	0	14.2	15.1	0	2.5	1	1
8	4	26531	413.5	41.35	101.61	67.17	59.31	1	1	3	79_43725	Waldegg4.3_79	S	34	40	1	292	45	0	11.1	10.1	0	3.5	0	0
9	9	34995	492	35.14	117.93	68.48	68.09	3	1	3	11_43726	Waldegg4.4_11	N	40	38	1	249	95	0	14.8	12.04	1	4	0	1
5	8	25316	384.3	32.03	97.82	68.05	55.39	2	1	3	17_43726	Waldegg4.4_17	N	40	38	3	212	74	0	17.4	15.28	0	3	0	0
4	7	27356	462.2	51.35	86.85	62.6	46.57	1	1	3	32_43726	Waldegg4.4_32	N	40	38	3	256	156	0	10.1	11.27	1	3	0	1
10	0	26487	485.5	25.55	108.83	49.05	38.18	2	1	3	56_43726	Waldegg4.4_56	N	40	38	2	269	192	0	13.4	9.87	1	3.5	0	1
10	4	18754	303.7	27.61	92.31	57	50.15	1	0	3	83_43726	Waldegg4.4_83	N	40	38	1	556	0	3	11.9	11.31	1	3.5	0	1
7	7	28750	444.8	49.43	105.05	59.77	57.32	3	1	2	84_43726	Waldegg4.4_84	N	40	38	2	215	89	0	20.8	19.82	0	3	0	0
7	9	29416	465.3	35.79	92.8	54.37	60.77	2	0	3	85_43726	Waldegg4.4_85	N	40	38	1	221	0	3	16.2	14.36	0	3.5	0	0
2	5	22084	395.2	26.34	73.29	48.11	38.65	1	1	3	9_43727	Waldegg4.4_9	N	38	32	2	277	175	0	10.97	11	0	3.5	0	0
10	8	34334	512.3	36.6	107.68	66.28	66.61	3	1	3	11_43727	Waldegg4.4_11	N	38	32	1	250	96	0	12.04	14.7	0	3.5	0	0
12	7	23661	430.5	35.88	87.39	59.9	49.56	1	1	3	32_43727	Waldegg4.4_32	N	38	32	3	257	157	0	11.27	12.8	1	3.5	0	1
10	0	23073	415.8	27.72	100.76	49.83	42.48	2	1	3	56_43727	Waldegg4.4_56	N	38	32	2	270	193	0	9.87	9.8	1	3	1	1
10	10	30499	467.3	35.95	100.93	52.22	56.72	2	0	3	80_43727	Waldegg4.4_80	N	38	32	1	317	0	3	10.59	15.3	0	3.5	0	0
8	4	12181	202.7	14.48	85.93	58.28	38.76	1	0	3	83_43727	Waldegg4.4_83	N	38	32	1	557	0	3	11.31	10.3	1	3.5	0	1
8	8	29555	468.3	52.04	99.58	60.81	53.03	3	1	2	84_43727	Waldegg4.4_84	N	38	32	2	216	90	0	19.82	13.8	1	3	0	1
8	9	23590	386.2	32.18	89.91	54.48	61.82	2	0	3	85_43727	Waldegg4.4_85	N	38	32	1	222	0	3	14.36	15.6	0	3	0	0
